# Supplementary material for: An airway-to-brain sensory pathway mediates influenza-induced sickness
Source: Nature. 2023 Mar 8;615(7953):660–7. doi: 10.1038/s41586-023-05796-0 (PMC10033449; doi:10.1038/s41586-023-05796-0)
Supplement: Supplementary file 3 — Source Data Fig. 1 [file 41586_2023_5796_MOESM3_ESM.xlsx]

## Sheet: Fig. 1a
	vehicle												Influenza A virus - Low												Influenza A virus - Medium												Influenza A virus - High
% Food Intake Change	Days	1	2	3	4	5	6	7	8	9	10		Days	1	2	3	4	5	6	7	8	9	10		Days	1	2	3	4	5	6	7	8	9	10		Days	1	2	3	4	5	6	7	8	9	10
		4.07025	1.30499	4.39345	0.251964	2.02687	-6.85102	-2.56739	-0.449147	2.30261	-7.6189			-8.79253	0.203533	-7.52987										-15.2595	-20.8176											-2.88392	-52.4589
		1.87409	0.0953823	-6.54465	-2.82461	2.82793	5.82001	-4.56064	4.31345	-0.848276	0.548727			-12.9741	-5.87626	-11.2398	0.963499	2.0896	-7.61381	5.75957	5.53877	-14.0036	1.27598			-9.6374	-13.4094	-32.0414										-33.7633	-9.46174	-43.4288
		-4.80402	-2.2473	-0.70336	0.875654	2.9245	-2.51265	8.91957	-5.08608	2.15087	-1.39413			-12.7451	3.99123	8.05153	-8.55041	-12.3441	2.94971	-7.18561	-11.4421	-0.85636	3.28437			-13.4335	-18.1015	-22.8388										-16.6579	-55.8239	-32.541
		-2.27086	-1.69093	4.58144	-8.41912	-0.157287	-0.158549	2.24856	1.02271	-1.76076	1.87732			-3.96348	-16.4498	-7.43407	-9.78414	-1.27475	5.00075	7.05556	6.54666	9.47979	-13.0031			-24.6003	-23.185	-21.2814	-30.1874									-13.6584	-10.1442	-51.5425	-45.5466
		0.346893	-0.210325	-1.55983	1.22989	-3.87358	0.582254	0.789611	1.32324	3.2259	2.57736			-10.2082	-28.3171	-8.03039	0.811793	-11.6469	13.5005	-11.5978	-7.37823	-2.83696	5.8806			-5.50153	-6.64967	-13.3797	-28.9056	-23.7884	-26.515	-40.2464	-37.975	-20.3059	-16.6451			0.831399	-8.44156	-16.3559	-51.6603	-41.3367	-44.3799
		1.85352	1.5399	0.517068	7.03288	-3.62771	2.28475	-3.47124	-1.99064	-1.7383	4.0779			-2.95554	-3.56974	-18.9906	-17.1151	5.80221	-20.2173	-2.84804	-1.31827	1.68605	-5.05644			-7.28245	-12.4359	-2.45201	-5.21417	-35.2175	-38.64	-28.3154	-28.892	-32.932	-30.3711			-52.3107	2.37608	-3.16967	-21.2868	-57.3627	-55.1519
		0.17831	-0.20138	0.11402	-0.30889	0.02012	-0.1392	0.22641	-0.14441	0.55534	0.01138	Average		-8.6065	-8.33636	-7.52887	-6.73487	-3.47479	-1.27602	-1.76326	-1.61064	-1.30621	-1.52373	Average		-12.6191	-15.7665	-18.3986	-21.4357	-29.5029	-32.5775	-34.2809	-33.4335	-26.6189	-23.5081	Average		-19.7405	-22.3257	-29.4076	-39.4979	-49.3497	-49.7659					Average
% Water Intake Change	Days	1	2	3	4	5	6	7	8	9	10		Days	1	2	3	4	5	6	7	8	9	10		Days	1	2	3	4	5	6	7	8	9	10		Days	1	2	3	4	5	6	7	8	9	10
		0.896536	-3.12102	0.820446	0.244656	-1.09177	4.24036	-0.596203	-0.686345	-5.08858	-2.49683			-50.6893	21.8096	28.004										-20.3214	-31.3188											-52.1565	-24.0408
		2.683	-1.91911	-3.56526	6.71116	-0.817273	3.15928	-0.285096	-0.552747	0.203318	1.18788			11.8171	-24.4451	-3.67584	7.23367	6.11044	-6.17765	25.7338	8.99008	-13.001	12.3289			-9.82614	-10.0788	-24.6315										10.1789	-42.0251	-60.3424
		-5.81715	2.98983	3.84567	-6.80071	-1.19052	-5.06672	3.19511	-1.00574	1.03562	0.152986			-14.0817	-4.86439	-27.4695	6.97884	-8.84918	34.1813	4.0593	-2.91277	20.7527	-12.5739			-26.1784	-18.3921	-29.6641										-56.9044	-69.2761	-21.404
		1.6361	-5.66335	-1.38591	-1.90034	-1.36929	5.15575	-0.363033	0.825013	3.61535	-1.12235			10.2077	9.03269	-8.8476	-11.9876	1.16783	-10.6364	12.3618	-16.2941	-13.2306	-10.3482			-22.0818	-18.3935	-23.6688	-27.945									-19.3378	-60.915	-9.24424	-44.4788
		6.42776	3.83926	1.68683	1.74081	5.82077	-3.67227	0.348888	-1.26121	-0.95262	3.25298			-5.43778	-39.2347	-6.33141	-16.9919	18.8745	2.86593	-20.3988	1.60174	-6.72752	-19.1805			-5.77208	-18.4207	-15.7832	-17.8508	-23.3348	-22.4232	-25.2788	-20.4301	-18.0192	-16.9035			-5.15329	18.3222	-35.0075	-45.7293	-52.2467	-53.9665
		-5.56513	3.87589	-2.98775	0.299149	-0.240422	-2.26606	-0.654224	0.243109	0.890939	0.195445			3.315	5.40889	-3.60341	11.0951	-18.9171	-23.1332	-23.9441	7.45536	9.01223	28.0814			-9.61262	-15.794	-4.38155	-15.6266	-31.658	-30.4362	-18.1268	-28.6393	-25.11	-22.4139			6.73447	0.60674	-26.4657	-19.6421	-66.9007	-73.0225
		0.04352	0.00025	-0.26433	0.04912	0.18525	0.25839	0.27424	-0.40632	-0.04933	0.19502	Average		-7.47816	-5.38217	-3.65396	-0.73438	-0.3227	-0.58	-0.43761	-0.23194	-0.63882	-0.33844	Average		-15.6321	-18.733	-19.6258	-20.4741	-27.4964	-26.4297	-21.7028	-24.5347	-21.5646	-19.6587	Average		-19.4398	-29.5547	-30.4928	-36.6168	-59.5737	-63.4945					Average
% Motility Change	Days	1	2	3	4	5	6	7	8	9	10		Days	1	2	3	4	5	6	7	8	9	10		Days	1	2	3	4	5	6	7	8	9	10		Days	1	2	3	4	5	6	7	8	9	10
		2.27196	-5.87955	-9.54088	2.56138	3.7499	10.9314	0.637675	-0.693764	-5.51174	7.35072			-8.56081	11.2735	-20.7965										-20.9669	-37.1664											-56.4061	-41.76
		-9.1476	5.81202	1.95255	0.166666	-1.83819	-5.55128	-7.46675	-4.69524	5.69533	1.11762			-20.8615	2.85347	-2.36575	-1.63899	-4.94993	9.16674	6.57426	-21.2743	13.5739	-3.13501			-13.8702	-21.8292	-35.1719										-29.9477	-72.1849	-32.8191
		2.06264	5.30329	1.38915	4.36832	-0.838786	-2.14252	-1.84506	-5.85428	0.0293598	0.690728			11.6102	-15.9711	-17.3215	-37.8811	3.10516	-11.5273	23.9974	14.4398	-8.26112	-7.73875			-9.94818	-16.4691	-40.7097										-37.7214	-59.5549	-49.8072
		3.56929	4.4421	5.38664	-14.0995	1.0385	-1.22951	0.232029	6.49337	0.540273	-3.88077			-9.83269	-8.51199	18.795	3.05262	16.2834	4.87532	-7.44318	-14.0863	11.0854	-4.26474			-34.162	-34.9185	-15.5983	-26.9575									-30.2306	-35.9677	-57.6123	-50.449
		2.20859	-1.41948	2.958	5.01215	-5.01157	-0.57283	-0.508824	-1.24812	1.13352	-6.28774			0.92776	-2.92807	-11.4797	8.28834	-1.1435	-2.49284	-20.7808	18.5771	-3.15466	16.399			-30.9057	-19.1298	-8.45786	-34.0247	-41.9748	-29.2009	-36.2728	-39.0305	-53.5984	-46.0218			-13.1787	-29.4028	-52.4038	-39.5008	-64.7264	-61.6195
		-0.0331363	-8.49765	-3.51256	1.18185	1.77377	-0.105066	7.14895	3.53888	0.592813	-0.792532			-31.2312	-33.7761	-1.20085	4.47452	-21.6526	0.521651	-1.03784	3.3332	-11.3262	0.013901			-38.2384	-23.5605	-44.1096	-43.1302	-27.4668	-42.2669	-51.2728	-50.5825	-45.7604	-61.1857			-41.4584	-60.0917	-56.0605	-65.3895	-54.8564	-67.9315
		0.15529	-0.03988	-0.22785	-0.13485	-0.18773	0.2217	-0.30033	-0.40986	0.41326	-0.30033	Average		-9.65804	-7.84338	-5.72823	-4.74093	-1.6715	0.10871	0.26196	0.1979	0.38348	0.25487	Average		-24.6819	-25.5122	-28.8095	-34.7041	-34.7208	-35.7339	-43.7728	-44.8065	-49.6794	-53.6037	Average		-34.8238	-49.827	-49.7406	-51.7798	-59.7914	-64.7755					Average
% Body Weight Change	Days	1	2	3	4	5	6	7	8	9	10		Days	1	2	3	4	5	6	7	8	9	10		Days	1	2	3	4	5	6	7	8	9	10		Days	1	2	3	4	5	6	7	8	9	10
		0.431319	-0.556427	-1.84315	4.05666	0.665109	-0.982442	4.60314	6.69304	1.59732	-2.02395			-5.91006	-14.9558	-5.28207										-1.57018	-21.6364											-15.4105	-17.3262
		0.966213	7.5306	-3.21306	2.63043	2.71099	7.04336	-1.54589	-0.836452	1.72322	11.4935			-5.16279	-2.71635	0.0787886	-12.8863	-13.79	-11.3832	-15.5059	0.947798	-3.38126	-2.84413			-8.62903	-7.54604	-23.2499										-10.6207	-4.96024	-15.0623
		1.43216	1.6737	6.93194	8.8818	5.89934	9.42424	-6.05863	5.47687	5.67621	0.658122			-1.31731	2.89535	-5.59511	-11.1118	1.93662	-8.65879	-1.20198	-13.8447	7.8654	-5.63755			-17.8771	-7.87036	-10.1704										-0.783444	-18.493	-29.1869
		-1.06487	-6.08609	-4.42572	-1.05442	-1.07103	-1.03721	8.93956	-1.33852	-2.76298	5.98766			-15.1275	-1.99972	-7.12249	-5.12476	-4.29075	-1.73201	-12.3049	-5.87769	-8.77582	1.63917			2.81065	-11.6008	-13.9271	-18.7891									12.4419	-13.5463	-14.3151	-26.8775
		-5.15543	7.88607	7.10438	4.16054	-0.0787564	0.165898	5.13494	3.08192	8.54661	9.53687			7.23	-15.7589	-15.269	-7.2161	-20.9916	1.69204	-2.01908	-5.55729	-5.78826	12.0362			-6.56333	-14.4922	-5.39092	-14.51	-13.6857	-16.5943	-23.0075	-22.8254	-21.1036	-20.2327			4.0935	6.6101	-19.8192	-17.4409	-25.1813	-26.8932
		4.56841	-6.48804	-3.1168	-11.6047	-0.556299	-5.46654	2.15521	2.71155	6.46281	2.71653			-8.28036	-0.0122583	-6.02968	-11.4843	-5.68613	-18.1445	3.90437	5.95506	-2.04306	-14.0137			2.93558	4.81853	-10.5764	-11.06	-19.7767	-22.9083	-18.5165	-14.8044	-14.2876	-13.3707			-12.4762	-5.92896	-14.379	-29.1711	-30.5399	-33.8743
		0.1963	0.65997	0.2396	1.17839	1.26156	1.52455	2.20472	2.6314	3.54053	4.72812	Average		-4.76133	-5.4246	-6.5366	-9.56466	-8.56437	-7.6453	-5.4255	-3.67537	-2.4246	-1.764	Average		-4.81557	-9.72122	-12.6629	-14.7864	-16.7312	-19.7513	-20.762	-18.8149	-17.6956	-16.8017	Average		-3.79257	-8.94076	-18.5525	-24.4965	-27.8606	-30.3838					Average
% Survival Rate	Days	vehicle	Influenza A virus - Low	Influenza A virus - Medium	Influenza A virus - High
	1	100	100	100	100
	2	100	100	100	100
	3	100	100	83.3	83.3
	4	100	83.3	50	50
	5	100	83.3	33.3	33.3
	6	100	83.3	33.3	33.3
	7	100	83.3	33.3	0
	8	100	83.3	33.3	0
	9	100	83.3	33.3	0
	10	100	83.3	33.3	0

## Sheet: Fig. 1b
	Influenza A virus												Influenza A virus + ibuprofen
% Food Intake Change	Days	1	2	3	4	5	6	7	8	9	10		Days	1	2	3	4	5	6	7	8	9	10
		-16.5444												-0.855597	-2.04984	-7.74359	-3.93512	-17.649
		-16.1682	-18.8206	-22.3879	-25.2465									4.53855	4.99009	-2.47027	-4.86903	-0.387375	-12.3569	-10.3971	-23.9037	-22.6308	-36.6778
		-14.1165	-20.379	-13.2254	-17.2963	-21.1494	-30.277							-0.931994	-2.97873	0.49266	-2.61271	2.40501	-11.4414	-16.7542	-17.0776	-23.3125	-28.7358
		-10.9978	-16.0961	-26.4785	-22.7132	-33.1559	-25.7395							0.997629	0.200233	2.4422	-2.54387	-8.88989	-11.6582	-19.7551	-18.8963	-16.8928	-20.638
		-18.2514	-21.7721	-20.4027	-18.4493	-22.607	-23.3444	-27.4182	-30.2312	-27.8693	-24.6883			-6.86075	-1.05112	-9.55894	-2.84958	-2.45097	-16.6167	-17.0521	-22.6717	-32.0069	-25.8542
		-8.91888	-11.0442	-14.6809	-20.6269	-20.8294	-26.1399	-30.111	-27.2395	-23.0014	-22.2186			6.64352	-3.01466	0.36494	-10.2937	-7.61391	-9.48712	-18.5969	-16.0374	-28.196	-29.5305
		-14.1662	-17.6224	-19.4351	-20.8664	-24.4354	-26.3752	-28.7646	-28.7353	-25.4353	-23.4534	Average		0.58856	-0.65067	-2.7455	-4.51733	-5.76436	-12.3121	-16.5111	-19.7174	-24.6078	-28.2872	Average
% Water Intake Change	Days	1	2	3	4	5	6	7	8	9	10		Days	1	2	3	4	5	6	7	8	9	10
		-11.5216												0.0351426	-0.108363	1.70661	-8.56189	-7.82522
		-17.5479	-20.0587	-20.5537	-15.7048									-9.20726	-4.90004	-3.89596	-2.90305	-3.23903	0.984601	-13.2776	-8.60883	-20.5764	-20.3407
		-11.8872	-12.2652	-17.3392	-21.9662	-16.6559	-26.4307							2.07404	-2.26778	-2.02464	-3.48283	-8.57311	-10.0888	-11.9474	-13.7476	-10.5646	-16.4886
		-17.1676	-15.4087	-25.4523	-14.3821	-25.2034	-21.412							5.72132	1.05961	6.83262	6.05043	-7.5732	-14.0868	-17.7042	-14.9858	-13.7532	-13.7139
		-17.4869	-16.2779	-15.6145	-22.53	-28.1733	-28.2961	-24.9336	-22.8288	-18.5884	-15.8337			-1.37886	-5.49008	-7.97388	-8.61509	-4.21739	-5.16874	-10.6577	-17.0166	-15.0963	-20.0563
		-11.5077	-24.639	-19.1733	-27.679	-23.3487	-21.6739	-21.9371	-26.1668	-24.2816	-19.8346			4.84194	-2.90455	-2.34436	-5.54772	-13.2936	-13.9063	-20.6307	-12.8173	-10.5171	-11.5756
		-14.5198	-17.7299	-19.6266	-20.4524	-23.3453	-24.4532	-23.4354	-24.4978	-21.435	-17.8342	Average		0.34772	-2.4352	-1.28327	-3.84336	-7.4536	-8.4532	-14.8435	-13.4352	-14.1015	-16.435	Average
% Motility Change	Days	1	2	3	4	5	6	7	8	9	10		Days	1	2	3	4	5	6	7	8	9	10
		-19.6095												-0.667714	-6.83793	-5.36277	-4.1176	-14.4463
		-25.7404	-29.4541	-25.0188	-21.9558									-1.73129	-15.0849	7.49007	6.57114	-19.9757	-8.69772	-25.4661	-21.3177	-32.7511	-18.7595
		-23.4183	-7.58269	-25.2107	-40.438	-30.4488	-26.061							3.32291	3.03216	4.56946	-4.33286	0.403785	-15.2228	-4.78587	-16.8308	-14.4528	-38.3781
		-9.81721	-18.7545	-9.97268	-29.7922	-34.3539	-33.3197							2.50669	2.7488	-17.0174	4.21156	-5.65639	-10.1347	-19.9554	-17.8587	-30.2642	-26.2256
		-18.6205	-24.0963	-37.6158	-25.3987	-37.4083	-32.4562	-26.0788	-40.7334	-46.4423	-38.4704			-5.52152	-2.97561	-0.813555	-6.00734	0.0293442	-9.56602	-19.1657	-16.772	-23.3772	-18.0643
		-21.5439	-32.3781	-18.9538	-21.8883	-36.574	-50.0956	-36.8275	-46.7756	-38.428	-48.4316			3.7812	8.50286	-10.306	-25.8778	-0.805742	-13.6448	-18.043	-25.7675	-21.3306	-30.7485
		-19.7916	-22.4532	-23.3544	-27.8946	-34.6962	-35.4831	-31.4531	-43.7545	-42.4351	-43.451	Average		0.28171	-1.76911	-3.57338	-4.92549	-6.74184	-11.4532	-17.4832	-19.7093	-24.4352	-26.4352	Average
% Body Weight Change	Days	1	2	3	4	5	6	7	8	9	10		Days	1	2	3	4	5	6	7	8	9	10
		-10.9724												-2.30717	4.65512	0.971839	-6.7117	-5.20984
		-10.9808	-11.6086	-10.2176	-13.7141									-1.58991	-0.490866	-7.16127	-0.522158	-3.29113	-4.26357	-3.79282	-8.43094	-16.7318	-13.0773
		0.119516	-5.81726	-21.3202	-9.32918	-16.2194	-21.6467							1.73859	3.83292	2.15523	-1.37911	-4.34584	-6.42717	-5.12096	-14.5117	-20.1742	-19.686
		2.08439	-14.4734	-11.7253	-18.7011	-11.9708	-16.0944							2.86238	-0.806225	-2.26466	0.978234	1.28151	-1.98698	-7.46121	-5.14212	-16.2972	-11.8125
		-8.70901	-6.4289	-7.6599	-18.9394	-12.0822	-13.2351	-21.894	-23.1721	-18.5256	-23.8538			3.82558	-7.41672	-3.86642	-3.01864	-0.611568	-7.28517	-13.7781	-12.073	-10.8626	-19.4007
		-0.0331818	-10.7542	-13.0603	-13.9215	-18.7568	-19.6987	-17.4949	-18.2524	-22.772	-19.0169			-3.32058	-4.04149	-0.256052	0.353167	-3.78565	1.78389	-3.78188	-13.7273	-14.1473	-19.9885
		-4.74859	-9.81648	-12.7967	-14.9211	-14.7573	-17.6687	-19.6945	-20.7122	-20.6488	-21.4353	Average		0.20148	-0.71121	-1.73689	-1.7167	-2.66042	-3.6358	-6.787	-10.777	-15.6426	-16.793	Average
% Survival Rate	Days	Influenza A virus	Influenza A virus + ibuprofen
	1	100	100
	2	83.3	100
	3	83.3	100
	4	83.3	100
	5	66.7	100
	6	66.7	83.3
	7	33.3	83.3
	8	33.3	83.3
	9	33.3	83.3
	10	33.3	83.3

## Sheet: Fig. 1c
	Vehicle												EP1 antagonist												EP2 antagonist												EP3 antagonist												EP4 antagonist
% Food Intake Change	Days	1	2	3	4	5	6	7	8	9	10		Days	1	2	3	4	5	6	7	8	9	10		Days	1	2	3	4	5	6	7	8	9	10		Days	1	2	3	4	5	6	7	8	9	10		Days
		-18.1124	-27.575											-5.48095	-25.7777											0.979008	-26.2423	-21.8228										-2.15578	-1.51292	-4.74321	-6.09878	-11.8327
		-7.27644	-30.4175	-25.6762										-13.4951	-25.1095											-21.5121	-9.72881	-29.3141	-37.7619									-1.68842	8.25437	-2.82024	-7.94003	-4.85995	-15.8062	-5.36091	-19.7557	-15.3626
		-16.2906	-12.5212	-29.5015										-13.5174	-11.6976	-14.4742	-27.6392	-25.931								-11.462	-14.5951	-26.8161	-26.0846									-10.5987	9.3606	0.0808619	-11.697	-5.94247	-9.53431	-7.36881	-1.86882	-8.19946
		-7.64482	-29.5329	-36.4337	-40.661									-5.75014	-25.1719	-21.996	-27.3042	-45.0509								-15.9763	-16.4754	-31.0042	-29.1918	-27.8349								4.47574	-8.11266	-15.1027	-12.6795	-12.3537	-3.96696	-13.1936	-15.4066	-19.4267	-10.3819
		-1.3888	-17.8685	-33.3571	-36.3417									-15.0934	-29.46	-26.3271	-26.4423	-25.3681	-40.4791							-12.2065	-19.2624	-15.6718	-34.3852	-27.1257	-35.046	-26.8857						-4.94526	1.21898	5.23783	-8.32537	-16.2187	-8.4113	-17.8754	-13.7058	-13.8473	-9.0855
		-6.10215	-11.1953	-16.758	-39.0895	-26.7154	-21.7291							-15.2041	-13.7368	-28.6584	-38.4896	-25.7079	-39.7996	-27.3901	-13.5571	-10.0758	-3.87243			-21.1054	-15.0035	-24.3041	-31.7513	-31.2784	-27.5733	-24.26	-18.1622	-21.6658	-15.111			-1.67992	-4.05196	-3.04936	-3.4564	-2.9159	-22.5863	-14.6823	-17.0927	-10.4855	-8.13672
		-19.8696	-14.3066	-13.8324	-20.7372	-28.8526	-31.5627	-28.9049						-12.9485	-11.5245	-25.0191	-25.9724	-31.51	-35.8364	-20.3921	-16.0158	-7.37063	-13.4633			-16.9377	-26.5729	-15.3527	-28.4324	-36.4265	-20.9666	-19.4381	-18.3724	-13.7768	-20.1437			3.81187	-4.43591	-6.41665	0.797265	-12.3765	-12.7626	-6.8741	-10.8923	-19.813	-11.0905
		-35.5428	-22.0832	-21.0597	-28.4108	-37.2471	-19.2233	-14.1277	-11.4748	-11.9726	-7.41896			-14.7287	-9.88821	-21.9709	-31.0792	-35.7956	-30.9979	-26.3957	-6.53986	-15.5236	-11.9904			-11.5915	-20.8847	-17.5325	-35.063	-22.8222	-27.929	-22.3295	-22.6889	-14.7834	-20.2554			-0.92419	-6.22784	-1.13764	-5.2211	-8.63783	-13.2035	-15.7464	-14.1502	-20.1321	-12.1075
		-5.34956	-17.6653	-17.9042	-24.2627	-24.6643	-22.9733	-24.9548	-18.1613	-11.2382	-17.0242
		-13.8477	-8.26927	-36.3115	-25.7304	-25.271	-25.232	-26.2672	-21.5962	-21.2188	-15.2183
		-13.1425	-19.1435	-25.6482	-30.7476	-28.5501	-24.1441	-23.5636	-17.0774	-14.8099	-13.2205	Average		-12.0273	-19.0458	-23.0743	-29.4878	-31.5606	-36.7782	-24.726	-12.0376	-10.99	-9.77539	Average		-13.7266	-18.5956	-22.7273	-31.81	-29.0975	-27.8788	-23.2283	-19.7412	-16.742	-18.5033	Average		-1.71308	-0.68842	-3.49389	-6.82762	-9.39221	-12.3244	-11.5859	-13.2674	-15.3238	-10.1604	Average
% Water Intake Change	Days	1	2	3	4	5	6	7	8	9	10		Days	1	2	3	4	5	6	7	8	9	10		Days	1	2	3	4	5	6	7	8	9	10		Days	1	2	3	4	5	6	7	8	9	10		Days
		-8.84036	-21.1812											-12.8469	-16.3384											-13.9853	-17.8948	-21.9586										-4.29413	-7.64788	3.10845	-10.1903	-15.7513
		-16.3821	-9.21011	-20.0314										-6.47347	-20.3892											-15.6424	-20.656	-20.8985	-28.2353									-3.44339	-5.74122	0.306106	1.43176	-7.932	-8.73589	-18.5562	-19.6945	-18.0476
		-14.4413	-29.5318	-29.0839										-2.71422	-23.6697	-19.125	-22.2149	-34.5059								-8.76447	-27.8746	-19.6697	-34.5363									-5.57433	-2.98891	-1.49508	-2.5709	-1.31937	-9.73426	-11.5156	-17.1474	-23.691
		-28.3759	-16.1249	-26.7941	-37.1371									-9.94829	-15.7429	-24.0054	-29.8217	-32.5813								-10.55	-8.599	-14.4965	-18.107	-40.5772								4.77812	0.920051	-6.24902	-6.57623	-6.44142	-8.1588	-8.99421	-17.9836	-22.0917	-8.73226
		-5.03376	-12.7993	-32.6267	-29.6107									-6.31763	-21.536	-24.3229	-32.8662	-37.406	-24.5664							-7.38453	-13.756	-28.9563	-29.3711	-26.1097	-22.2051	-24.1101						-0.471548	0.651292	-0.184502	-3.98953	1.2421	-8.64928	-12.3591	-13.7821	-12.3643	-15.4577
		-1.05811	-18.6351	-44.5985	-34.5326	-30.3296	-37.6004							-22.0906	-22.6585	-26.8076	-29.088	-27.0987	-26.3011	-24.1336	-9.64879	-10.5764	-15.7365			-0.822159	-16.6599	-21.3019	-24.5721	-22.2351	-33.135	-20.7847	-25.9139	-22.4309	-13.9038			-2.38196	-7.53849	-9.66177	-8.05736	-12.054	-11.2866	-14.8452	-9.38566	-10.8965	-18.3228
		0.668794	-10.8842	-13.817	-27.9585	-22.7306	-19.0541	-22.5852						-25.7133	-10.553	-9.51635	-27.0695	-21.5316	-26.3413	-17.1092	-13.9642	-14.7277	-16.4158			-5.88976	-21.6805	-44.9539	-27.7017	-26.5453	-33.7981	-24.0327	-17.6182	-19.5835	-24.5188			4.98858	11.6139	-3.4032	0.683788	-7.35747	-8.30154	-10.5606	-10.6821	-16.3429	-13.8137
		-13.8814	-12.1595	-27.5806	-19.8272	-37.8481	-21.8934	-25.6469	-23.2387	-18.2245	-19.9219			-19.0067	-15.5261	-25.7921	-38.7198	-32.1158	-32.6593	-25.6672	-20.6943	-16.8759	-11.7123			-10.7055	-28.5237	-41.9364	-45.7583	-32.175	-22.9173	-30.2584	-15.8723	-22.9311	-23.3303			1.36946	-9.18095	-4.00513	-8.56028	-3.09755	-11.3024	-13.8595	-18.9526	-17.2251	-14.9322
		-30.1984	-37.5644	-20.7901	-34.6409	-27.0328	-35.9714	-19.2426	-20.8436	-13.9927	-9.86621
		-5.42924	-1.50979	-19.4727	-32.1829	-29.258	-21.6431	-15.9119	-13.2486	-7.39248	-12.444
		-12.2972	-16.96	-26.0883	-30.8414	-29.4398	-27.2325	-20.8466	-19.1103	-13.2032	-14.0774	Average		-13.1389	-18.3017	-21.5949	-29.9633	-30.8732	-27.467	-22.3033	-14.7691	-14.06	-14.6215	Average		-9.21802	-19.4556	-26.7715	-29.7545	-29.5285	-28.0139	-24.7965	-19.8015	-21.6485	-20.5843	Average		-0.62865	-2.48902	-2.69802	-4.72863	-6.58888	-9.45268	-12.9558	-15.3754	-17.237	-14.2517	Average
% Motility Change	Days	1	2	3	4	5	6	7	8	9	10		Days	1	2	3	4	5	6	7	8	9	10		Days	1	2	3	4	5	6	7	8	9	10		Days	1	2	3	4	5	6	7	8	9	10		Days
		-20.5097	-25.1423											-16.6025	-26.2293											-24.6041	-28.8668	-32.7788										1.58326	-8.88551	2.55356	4.94665	-10.4455
		-19.5217	-10.7396	-20.3508										-21.9506	-36.5815											-25.7844	-36.7489	-37.2751	-34.553									3.06055	-0.377157	0.0141143	-5.5677	-17.3843	-13.1074	-9.38381	-23.317	-11.7616
		-16.9804	-25.0124	-20.4021										-11.3175	-36.635	-26.4918	-29.3721	-37.6764								-21.7913	-39.4435	-29.7359	-24.6241									-10.5388	1.54357	-11.3437	-10.7983	-1.97019	-6.54896	-12.4688	-16.7455	-15.8543
		-21.3961	-25.905	-15.291	-22.3888									-29.0461	-27.7167	-32.7255	-41.9489	-25.0061								-21.9207	-32.2132	-32.4533	-26.241	-25.0686								2.25429	-6.23684	1.61036	-12.3946	-3.90486	-10.7854	-19.0948	-10.7084	-20.6128	-17.5796
		-19.8117	-35.1469	-28.9785	-33.8036									-19.5588	-4.23524	-17.1819	-28.8691	-29.3363	-35.5538							-21.8866	-15.3712	-25.198	-25.5823	-25.4494	-29.9049	-29.5583						5.74845	-0.418257	-5.84708	-6.15496	-3.64473	-11.422	-15.0521	-9.6024	-11.8031	-21.7657
		-25.803	-30.0333	-30.0986	-23.6292	-28.0464	-25.7059							-27.6976	-28.6325	-38.2063	-21.8482	-24.7739	-36.9319	-39.3233	-27.1706	-34.1543	-27.5204			-19.7637	-24.6869	-29.2772	-31.5066	-21.9555	-25.8367	-33.6426	-32.5185	-27.9312	-18.5648			0.821378	4.89927	-5.83675	-2.22404	-6.52482	-7.97349	-13.4886	-4.02637	-13.377	-23.6249
		-5.77257	-29.3085	-18.7994	-20.6885	-29.9809	-30.372	-32.9329						-18.7285	-32.8366	-42.5985	-32.4975	-19.8023	-38.7505	-34.0998	-38.8493	-30.6444	-33.4309			-30.3973	-30.1273	-29.8369	-24.8887	-33.712	-30.7585	-30.4365	-28.981	-28.2322	-19.714			-8.47286	-9.817	-2.89166	-2.8837	1.37741	-9.63006	-17.7384	-18.9116	-22.2662	-23.227
		-33.0663	-22.423	-24.7738	-26.257	-22.0043	-33.5718	-24.7611	-31.8709	-14.69	-18.277			-21.7824	-30.8625	-15.895	-36.6029	-33.9806	-30.8575	-37.5371	-32.7258	-23.3307	-23.1452			-27.0359	-29.9397	-22.7697	-14.1689	-17.7765	-33.9859	-24.3811	-37.3472	-26.9478	-24.2216			-7.5674	0.555607	-2.90062	5.06688	-7.10881	-14.337	-17.278	-14.7584	-18.7727	-19.6781
		-14.819	-39.1307	-27.0388	-18.7123	-32.271	-28.692	-32.1418	-24.8978	-18.8875	-25.1009
		-25.385	-15.8919	-23.0606	-32.3416	-22.23	-34.716	-23.7348	-23.0474	-23.7142	-18.8452
		-20.3066	-25.8734	-23.1993	-25.403	-26.9065	-30.6116	-28.3927	-26.6054	-19.0972	-20.741	Average		-20.8355	-27.9662	-28.8498	-31.8565	-28.4293	-35.5234	-36.9867	-32.9152	-29.3765	-28.0322	Average		-24.148	-29.6747	-29.9156	-25.9378	-24.7924	-30.1215	-29.5046	-32.9489	-27.7037	-20.8335	Average		-1.63889	-2.34204	-3.08022	-3.75123	-6.20073	-10.5435	-14.9292	-14.01	-16.3497	-21.1751	Average
% Body Weight Change	Days	1	2	3	4	5	6	7	8	9	10		Days	1	2	3	4	5	6	7	8	9	10		Days	1	2	3	4	5	6	7	8	9	10		Days	1	2	3	4	5	6	7	8	9	10		Days
		-4.09379	-8.62371											-3.56959	-9.76742											-0.0755444	-7.38359	-12.2865										2.31493	-0.333692	-1.8694	-8.93066	-6.60409
		-3.79252	-3.90172	-8.63548										-5.97106	-8.06546											-0.656279	-9.66172	-7.27137	-13.6733									-0.00775674	-1.75538	-0.349675	2.70168	-3.3772	-6.98314	-4.02824	-9.34089	-7.94819
		-5.14947	-9.5973	-16.1446										-4.22421	-3.1898	-9.40661	-16.6973	-23.5424								-2.22321	-4.55004	-1.17104	-11.1545									2.85568	1.91619	-0.663869	-4.24288	-4.81996	-2.51029	-6.16376	-5.06506	-8.48193
		-0.818183	-4.75051	-11.5632	-9.73774									-4.77103	0.29293	-7.40007	-11.2261	-15.931								-4.14332	-5.19449	-8.03032	-12.7058	-17.4771								-0.292381	-0.0233146	-0.39671	-1.91805	-0.14659	-1.3225	-1.11422	-10.5682	-10.0546	-10.9889
		0.279166	-1.73791	-8.46678	-13.8877									2.02786	-8.11782	-12.1786	-17.4977	-15.3441	-20.8307							-1.3261	-12.2386	-19.7346	-18.2249	-18.8194	-17.2879	-13.9914						0.783134	-0.340807	0.555859	4.73859	-1.11399	-4.36754	-9.46353	-10.067	-8.25184	-6.18339
		-2.15171	-3.7987	-2.18727	-4.02216	-9.23128	-14.7343							0.471268	1.12763	-8.61921	-15.1193	-12.1806	-19.1584	-18.3193	-19.3867	-15.605	-13.1672			-2.769	-7.09704	-16.0786	-13.5362	-16.8116	-9.63735	-13.1534	-19.9259	-15.1174	-17.3739			0.0215116	0.18682	3.51937	-4.87914	-9.90548	-5.15198	-16.1166	-7.44798	-4.82653	-8.50432
		-1.16115	-3.97222	-5.96195	-15.6941	-17.1149	-17.6312	-14.8966						-2.57377	-7.19205	-9.45071	-14.4353	-17.079	-18.7531	-19.3768	-13.4136	-18.9927	-16.7863			-1.9945	1.79231	-14.5038	-12.9728	-15.648	-17.6402	-14.8607	-21.3902	-17.9935	-19.3592			2.03114	0.482997	-4.51853	0.911765	-2.34218	-12.0628	-8.10263	-11.7172	-6.06695	-8.74251
		-0.0109847	-1.76077	-6.0413	-12.9055	-11.8355	-11.7783	-15.3706	-18.1831	-17.3262	-17.9001			-1.35346	-4.84352	-9.48767	-13.3842	-17.83	-13.115	-21.9103	-16.8918	-16.6611	-17.6382			-1.9578	-2.37094	-14.5305	-6.49662	-13.2702	-11.0803	-15.7652	-16.2683	-18.1547	-18.9758			5.27654	-1.56513	-0.795043	-3.54937	-5.02162	-4.75665	-1.42215	-1.33996	-5.88369	-8.87511
		-5.56711	-1.62245	-9.45871	-10.4818	-10.2336	-11.2961	-11.8171	-12.8682	-16.0598	-15.1702
		-1.31225	-0.987113	-6.75781	-11.0015	-12.3167	-20.007	-18.189	-17.3468	-12.284	-18.899
		-2.3778	-4.07524	-8.35746	-11.1044	-12.1464	-15.0894	-15.0683	-16.1327	-15.2234	-17.3231	Average		-2.4955	-4.96944	-9.42381	-14.7266	-16.9845	-17.9643	-19.8688	-16.564	-17.0863	-15.8639	Average		-1.89322	-5.83802	-11.7008	-12.6806	-16.4053	-13.9114	-14.4427	-19.1948	-17.0885	-18.5696	Average		1.62285	-0.17904	-0.56475	-1.89601	-4.16639	-5.30784	-6.63016	-7.93518	-7.3591	-8.65884	Average
% Survival Rate	Days	Vehicle	EP1 antagonist	EP2 antagonist	EP3 antagonist	EP4 antagonist
	1	100	100	100	100	100
	2	100	100	100	100	100
	3	90	75	100	100	87.5
	4	70	75	87.5	100	62.5
	5	50	75	62.5	100	50
	6	50	50	50	87.5	37.5
	7	40	37.5	50	87.5	25
	8	30	37.5	37.5	87.5	25
	9	30	37.5	37.5	87.5	25
	10	30	37.5	37.5	62.5	25
[truncated: 11 more columns]
