# Supplementary material for: An airway-to-brain sensory pathway mediates influenza-induced sickness
Source: Nature. 2023 Mar 8;615(7953):660–7. doi: 10.1038/s41586-023-05796-0 (PMC10033449; doi:10.1038/s41586-023-05796-0)
Supplement: Supplementary file 4 — Source Data Fig. 2 [file 41586_2023_5796_MOESM4_ESM.xlsx]

## Sheet: Fig. 2a
	flox-Ptger3																						Nestin-Cre; flox-Ptger3
% Food Intake Change	Days	1	2	3	4	5	6	7	8	9	10	11	12	13	14	15	16	17	18	19	20		Days	1	2	3	4	5	6	7	8	9	10	11	12	13	14	15	16	17	18	19	20
		-18.1074	-9.31542	-19.2315																				-8.15573	-22.1156	-19.0388	-33.6757	-34.6438
		-19.8578	-22.3752	-40.3992																				-13.0287	-26.1248	-28.2491	-39.4452	-35.3463	-30.2942
		-16.7286	-12.6354	-28.659	-40.0699																			-19.7743	-21.2047	-28.761	-37.9368	-40.5706	-30.2661
		-11.2047	-15.5029	-16.4719	-19.4541																			-16.3273	-29.8459	-22.4304	-34.4521	-34.8278	-36.1708	-29.3346
		-9.94265	-17.2482	-27.0518	-30.8919	-28.0504	-30.2833																	-20.6872	-19.9663	-20.004	-43.3931	-44.3987	-31.1104	-21.6076	-23.9993	-19.5449	-18.7981	-7.04079	-6.84444	-6.67553	-2.15928	-3.28817	-3.2245	-3.70123	-1.79002	-1.80097	-5.26195
		-10.3483	-4.32955	-16.9872	-41.2245	-35.6228	-21.9896	-14.2672	-23.8227															-21.1958	-15.0394	-30.5812	-33.3639	-30.0713	-37.4675	-25.732	-19.7287	-15.6474	-15.5374	-11.0551	-11.8352	-11.5108	-6.57902	0.04117	-0.07528	0.03279	1.85032	-4.72259	-1.12983
		-3.7056	-16.4849	-27.055	-36.3862	-36.235	-18.7248	-20.9914	-16.3067	-15.8272	-8.67974	-6.30769	-4.93107	-8.28393	-6.70909	-6.52334	1.619	-4.3208	-3.05929	-5.23812	-5.35335
		-9.73198	-14.9672	-30.888	-33.4835	-26.8835	-28.5644	-28.2865	-18.6692	-14.0205	-12.1057	-13.1325	-9.86065	-12.3598	-1.68625	-11.7934	-4.2367	1.82624	0.46995	1.2975	0.15567
		-12.4534	-14.1074	-25.843	-33.585	-31.6979	-24.8906	-21.1817	-19.5995	-14.9238	-10.3927	-9.7201	-7.39586	-10.3219	-4.19767	-9.15835	-1.30885	-1.24728	-1.29467	-1.97031	-2.59884	Average		-16.5282	-22.3828	-24.8441	-37.0445	-36.6431	-33.0618	-25.5581	-21.864	-17.5962	-17.1677	-9.04797	-9.33982	-9.09319	-4.36915	-1.6235	-1.64989	-1.83422	0.03015	-3.26178	-3.19589	Average
% Water Intake Change	Days	1	2	3	4	5	6	7	8	9	10	11	12	13	14	15	16	17	18	19	20		Days	1	2	3	4	5	6	7	8	9	10	11	12	13	14	15	16	17	18	19	20
		-25.628	-24.7104	-24.3372																				-9.31486	-13.038	-14.223	-38.5415	-17.3382
		-18.1164	-13.5205	-16.9045																				-6.80783	-14.5705	-15.2928	-22.0951	-31.2058	-31.3044
		-17.6304	-2.76805	-7.14218	-6.79696																			-18.535	-32.4415	-32.9854	-39.0593	-33.4534	-58.2498
		-4.72121	-24.7222	-27.5835	-22.9462																			-9.4923	-16.1505	-22.5362	-18.4637	-40.0532	-36.9339	-24.7737
		-7.73983	-27.3255	-13.483	-19.0103	-24.7918	-33.1206																	-18.0599	-32.073	3.52428	-29.3837	-30.964	-35.6242	-25.5039	-21.3034	-15.7811	-11.3722	-15.5326	-14.8837	-9.04108	-11.0399	-3.37879	-0.56009	-3.00054	0.7603	-6.62703	-6.88985
		1.24776	-14.954	-6.89531	-31.5095	-29.5061	-42.2165	-31.9397	-24.0766															-34.8827	-32.6128	-12.3969	-8.95563	-32.9285	-33.4533	-38.3269	-30.0379	-23.4934	-16.672	-12.8544	-5.5436	-13.8647	-2.64942	-11.3642	-8.05137	3.62174	-3.34122	1.31201	0.14467
		-14.3728	-21.6735	-20.2044	-34.894	-18.5615	-35.4054	-20.5323	-21.5648	-12.9535	-9.51369	-5.5317	-3.63032	-12.1861	-5.2222	-12.02	1.90691	-5.99198	-2.29869	3.16963	-5.19052
		-28.5328	3.98078	-15.7144	-27.1179	-28.6153	-18.9928	-25.8806	-15.2786	-18.6383	-15.513	-14.4548	-12.214	-2.52837	-11.9969	-4.9724	-5.83693	1.64474	-10.3865	-1.77645	2.97608
		-14.4367	-15.7117	-16.5331	-23.7125	-25.3687	-32.4338	-26.1176	-20.3067	-15.7959	-12.5133	-9.99324	-7.92216	-7.35723	-8.60956	-8.49618	-1.96501	-2.17362	-6.34259	0.69659	-1.10722	Average		-16.1821	-23.4811	-15.6517	-26.0832	-30.9905	-39.1131	-29.5348	-25.6706	-19.6373	-14.0221	-14.1935	-10.2136	-11.4529	-6.84468	-7.37151	-4.30573	0.3106	-1.29046	-2.65751	-3.37259	Average
% Motility Change	Days	1	2	3	4	5	6	7	8	9	10	11	12	13	14	15	16	17	18	19	20		Days	1	2	3	4	5	6	7	8	9	10	11	12	13	14	15	16	17	18	19	20
		-14.3295	-22.9382	-15.9807																				-31.6541	-39.8403	-31.6076	-36.8475	-38.1426
		-27.7804	-28.1175	-40.6282																				-25.9233	-28.1252	-43.8561	-31.5589	-33.1879	-38.2569
		-5.6976	-31.5479	-37.37	-37.3019																			-25.6075	-32.7122	-33.7634	-30.4601	-39.713	-31.6554
		-12.3647	-27.8856	-42.2643	-24.7391																			-33.5847	-29.4336	-22.1522	-30.0622	-39.9531	-31.9462	-30.4962
		-11.5671	-38.7414	-28.1291	-23.1283	-43.6856	-46.1146																	-17.5928	-43.7456	-36.1985	-41.6605	-29.2971	-41.173	-31.1801	-29.2111	-38.8377	-37.5397	-35.0058	-28.9573	-32.7509	-22.9419	-20.2573	-10.5836	-15.0471	-14.2247	-17.8826	-12.3676
		-19.8741	-37.3544	-28.0543	-25.6232	-35.1144	-33.2611	-38.0772	-39.14															-30.5667	-31.071	-26.1442	-33.1902	-38.3771	-45.562	-35.6007	-31.5499	-33.5994	-41.3976	-40.314	-34.8784	-25.9342	-25.567	-13.5285	-13.7163	-18.9221	-20.0952	-22.738	-8.18479
		-23.3043	-35.0393	-33.4219	-40.6896	-30.3304	-21.1924	-33.9054	-31.3221	-40.6477	-38.0758	-39.2421	-22.4804	-23.0658	-5.75777	-3.20272	-8.97995	-9.58166	-7.84629	-13.5372	-12.4304
		-28.6955	-15.3425	-35.3813	-23.7176	-31.2827	-33.7635	-45.1644	-33.3639	-34.3091	-44.2617	-32.5804	-27.528	-16.4199	-13.2728	-9.40064	-2.48919	-17.172	-14.0424	-7.00946	-8.52434
		-17.9517	-29.6209	-32.6537	-29.1999	-35.1033	-33.5829	-39.049	-34.6087	-37.4784	-41.1688	-35.9112	-25.0042	-19.7428	-9.51531	-6.30168	-5.73457	-13.3768	-10.9443	-10.2733	-10.4774	Average		-27.4882	-34.1547	-32.287	-33.9632	-36.4451	-37.7187	-32.4257	-30.3805	-36.2185	-39.4686	-37.6599	-31.9179	-29.3426	-24.2544	-16.8929	-12.1499	-16.9846	-17.1599	-20.3103	-10.2762	Average
% Body Weight Change	Days	1	2	3	4	5	6	7	8	9	10	11	12	13	14	15	16	17	18	19	20		Days	1	2	3	4	5	6	7	8	9	10	11	12	13	14	15	16	17	18	19	20
		-4.35646	-6.45543	-14.0389																				-3.98589	-6.63668	-8.09089	-11.4947	-12.9238
		-3.64245	-11.4708	-13.2183																				-1.7833	-7.83193	-5.47757	-12.767	-15.6019	-13.051
		-5.98362	-10.897	-10.1874	-7.54723																			-3.72531	0.888006	-5.4206	-5.09818	-9.614	-21.0384
		-4.40865	-3.34715	-5.5053	-15.0553																			-4.61187	-7.64218	-3.97267	-11.0423	-9.73554	-16.4203	-16.1793
		-3.67763	-7.87247	-9.3718	-11.5454	-13.6953	-19.383																	-3.6779	-6.01947	-9.3513	-13.0151	-12.4191	-18.7102	-17.5299	-17.4104	-16.3505	-13.0587	-13.5577	-8.52747	-9.37144	-7.05202	-6.85534	-5.67905	-7.70704	-2.31116	-0.19627	0.45412
		-2.55235	-4.27558	-3.99799	-12.6542	-12.9272	-18.2419	-17.5528	-17.6476															-3.37095	-5.20137	-7.3717	-13.2733	-17.8232	-15.1209	-18.9839	-14.9114	-19.0916	-14.7474	-14.3922	-11.166	-7.61868	-8.0759	-5.30298	-6.05615	-6.21552	-1.70658	-1.54923	2.30634
		0.924591	-4.24798	-9.59135	-5.09889	-19.1822	-20.281	-18.7842	-19.4044	-15.7585	-17.3723	-14.7138	-15.1688	-12.8229	-9.73696	-8.8186	-4.61055	-4.02874	-0.82641	1.45183	1.99536
		-4.1071	-11.4289	-11.5876	-8.74007	-12.3168	-13.6194	-22.1257	-20.3145	-19.0981	-14.0678	-13.3593	-12.4307	-9.52597	-8.47744	-7.1483	-5.89613	-2.40316	-1.96257	-0.01981	3.23234
		-3.47546	-7.49941	-9.68732	-10.1068	-14.5304	-17.8813	-19.4876	-19.1222	-17.4283	-15.7201	-14.0365	-13.7997	-11.1745	-9.1072	-7.98345	-5.25334	-3.21595	-1.39449	0.71601	2.61385	Average		-3.52587	-5.40727	-6.61412	-11.1151	-13.0196	-16.8682	-17.5644	-16.1609	-17.721	-13.903	-13.975	-9.84673	-8.49506	-7.56396	-6.07916	-5.8676	-6.96128	-2.00887	-0.87275	1.38023	Average
% Survival Rate	Days	flox-Ptger3	Nestin-Cre; flox-Ptger3
	1	100	100
	2	100	100
	3	100	100
	4	75	100
	5	50	100
	6	50	83.3
	7	37.5	50
	8	37.5	33.3
	9	25	33.3
	10	25	33.3
	11	25	33.3
	12	25	33.3
	13	25	33.3
	14	25	33.3
	15	25	33.3
	16	25	33.3
	17	25	33.3
	18	25	33.3
	19	25	33.3
	20	25	33.3

## Sheet: Fig. 2b
	flox-Ptger3																						Advillin-CreER; flox-Ptger3
% Food Intake Change	Days	1	2	3	4	5	6	7	8	9	10	11	12	13	14	15	16	17	18	19	20		Days	1	2	3	4	5	6	7	8	9	10	11	12	13	14	15	16	17	18	19	20
		-18.1074	-9.31542	-19.2315																				4.77422	7.33294	-9.42067	-7.51249
		-19.8578	-22.3752	-40.3992																				0.47175	-7.31828	1.35335	5.14037	-18.9361	-21.9553
		-16.7286	-12.6354	-28.659	-40.0699																			1.38924	-5.57821	-7.70829	-10.5204	-9.76004	-18.9209	-19.9183	-29.9475	-14.2405	-11.7638	-18.3271	-4.78294	-20.996
		-11.2047	-15.5029	-16.4719	-19.4541																			-2.6925	-2.22687	-2.08811	-4.05731	-10.2282	-9.84166	-27.5927	-24.4176	-14.9253	-13.6323	-14.5969	-20.1986	-17.7463	-14.4139	-6.4108	-5.94488	-6.02393	-7.38354	-2.23182	2.63966
		-9.94265	-17.2482	-27.0518	-30.8919	-28.0504	-30.2833																	-4.84493	-0.100728	1.9496	-17.4298	-15.4547	-26.6918	-16.8473	-26.8175	-23.4164	-20.7743	-8.36326	-10.5795	-12.1124	-6.38356	-16.003	-10.4615	-5.03454	-8.60446	-1.74121	-3.66263
		-10.3483	-4.32955	-16.9872	-41.2245	-35.6228	-21.9896	-14.2672	-23.8227															-1.3995	0.652037	7.30996	-13.4485	-1.78487	-11.691	-22.2925	-16.4914	-28.2355	-20.238	-18.0196	-12.5745	-6.24043	-10.6147	-9.93595	-3.75189	-2.33139	4.14649	-8.72051	-4.65006
		-3.7056	-16.4849	-27.055	-36.3862	-36.235	-18.7248	-20.9914	-16.3067	-15.8272	-8.67974	-6.30769	-4.93107	-8.28393	-6.70909	-6.52334	1.619	-4.3208	-3.05929	-5.23812	-5.35335
		-9.73198	-14.9672	-30.888	-33.4835	-26.8835	-28.5644	-28.2865	-18.6692	-14.0205	-12.1057	-13.1325	-9.86065	-12.3598	-1.68625	-11.7934	-4.2367	1.82624	0.46995	1.2975	0.15567
		-12.4534	-14.1074	-25.843	-33.585	-31.6979	-24.8906	-21.1817	-19.5995	-14.9238	-10.3927	-9.7201	-7.39586	-10.3219	-4.19767	-9.15835	-1.30885	-1.24728	-1.29467	-1.97031	-2.59884	Average		-0.38362	-1.20652	-1.43403	-7.97136	-11.2328	-17.8201	-21.6627	-24.4185	-20.2044	-16.6021	-14.8267	-12.0339	-14.2738	-10.4707	-10.7832	-6.71943	-4.46329	-3.94717	-4.23118	-1.89101	Average
% Water Intake Change	Days	1	2	3	4	5	6	7	8	9	10	11	12	13	14	15	16	17	18	19	20		Days	1	2	3	4	5	6	7	8	9	10	11	12	13	14	15	16	17	18	19	20
		-25.628	-24.7104	-24.3372																				-5.02782	-10.2877	-16.0819	-2.41543
		-18.1164	-13.5205	-16.9045																				-15.2293	1.45791	-5.09093	-11.1957	-11.1804	-15.1428
		-17.6304	-2.76805	-7.14218	-6.79696																			10.42	-4.34625	1.80063	7.42038	-9.1676	-12.5446	-19.0928	-27.2984	-21.1361	-22.4124	-14.6518	-9.68591	-1.4795
		-4.72121	-24.7222	-27.5835	-22.9462																			0.687677	-0.366925	-10.3918	-4.86821	-12.1855	-10.0504	-6.8923	-12.441	-16.5993	-24.7023	-9.80103	-11.545	-2.19091	-18.796	-1.43205	1.8307	-2.8135	-4.75258	-2.97815	-5.76799
		-7.73983	-27.3255	-13.483	-19.0103	-24.7918	-33.1206																	-1.06613	6.72015	-2.01732	-3.48706	-4.92234	-10.6274	-19.3613	-19.3071	-25.2816	-18.3433	-7.04463	-20.1986	-8.58391	-16.3204	-8.94292	-4.72702	-12.3328	0.555406	-2.64853	-5.46813
		1.24776	-14.954	-6.89531	-31.5095	-29.5061	-42.2165	-31.9397	-24.0766															1.25879	-5.4481	4.34366	-1.7392	-13.9156	-12.3249	-15.4397	-14.1933	-15.7996	-14.647	-14.9693	-10.0283	2.37556	-9.65585	-2.32118	-7.84965	-3.06822	-12.4288	-9.50163	2.08012
		-14.3728	-21.6735	-20.2044	-34.894	-18.5615	-35.4054	-20.5323	-21.5648	-12.9535	-9.51369	-5.5317	-3.63032	-12.1861	-5.2222	-12.02	1.90691	-5.99198	-2.29869	3.16963	-5.19052
		-28.5328	3.98078	-15.7144	-27.1179	-28.6153	-18.9928	-25.8806	-15.2786	-18.6383	-15.513	-14.4548	-12.214	-2.52837	-11.9969	-4.9724	-5.83693	1.64474	-10.3865	-1.77645	2.97608
		-14.4367	-15.7117	-16.5331	-23.7125	-25.3687	-32.4338	-26.1176	-20.3067	-15.7959	-12.5133	-9.99324	-7.92216	-7.35723	-8.60956	-8.49618	-1.96501	-2.17362	-6.34259	0.69659	-1.10722	Average		-1.4928	-2.04516	-4.57294	-2.7142	-10.2743	-12.138	-15.1965	-18.3099	-19.7042	-20.0263	-11.6167	-12.8644	-2.46969	-14.9241	-4.23205	-3.58199	-6.07152	-5.54199	-5.04277	-3.052	Average
% Motility Change	Days	1	2	3	4	5	6	7	8	9	10	11	12	13	14	15	16	17	18	19	20		Days	1	2	3	4	5	6	7	8	9	10	11	12	13	14	15	16	17	18	19	20
		-14.3295	-22.9382	-15.9807																				-7.75134	2.83132	-5.04067	-0.284495
		-27.7804	-28.1175	-40.6282																				-7.84609	-1.09441	-3.13489	-13.7988	-15.2865	-24.4105
		-5.6976	-31.5479	-37.37	-37.3019																			-3.65896	2.12717	3.216	-13.5707	-9.98966	-29.2139	-14.4134	-27.0364	-36.4318	-16.9315	-33.9944	-28.2255	-17.5277
		-12.3647	-27.8856	-42.2643	-24.7391																			0.109592	-4.9115	-13.3584	-7.05283	-19.1146	-14.0554	-3.39426	-10.6453	-26.2063	-34.8836	-30.2377	-39.2646	-16.3264	-18.4015	-20.6354	-9.69334	-2.02097	-6.43473	0.0245134	-4.64731
		-11.5671	-38.7414	-28.1291	-23.1283	-43.6856	-46.1146																	-2.27536	4.94267	9.88463	-8.45178	-1.33153	-14.3377	-13.4677	-27.9611	-22.17	-18.5679	-25.7362	-23.1569	-13.0574	-20.9255	-7.50865	-21.4149	-15.0004	-0.645012	-3.09264	-4.21798
		-19.8741	-37.3544	-28.0543	-25.6232	-35.1144	-33.2611	-38.0772	-39.14															-5.54185	-6.99741	2.55107	-10.4682	-9.8346	-14.2509	-9.59541	-16.4679	-23.0846	-18.5117	-15.8028	-27.6068	-21.0583	-14.4039	-13.0882	-9.42337	-3.04877	-12.1523	-12.229	-0.565418
		-23.3043	-35.0393	-33.4219	-40.6896	-30.3304	-21.1924	-33.9054	-31.3221	-40.6477	-38.0758	-39.2421	-22.4804	-23.0658	-5.75777	-3.20272	-8.97995	-9.58166	-7.84629	-13.5372	-12.4304
		-28.6955	-15.3425	-35.3813	-23.7176	-31.2827	-33.7635	-45.1644	-33.3639	-34.3091	-44.2617	-32.5804	-27.528	-16.4199	-13.2728	-9.40064	-2.48919	-17.172	-14.0424	-7.00946	-8.52434
		-17.9517	-29.6209	-32.6537	-29.1999	-35.1033	-33.5829	-39.049	-34.6087	-37.4784	-41.1688	-35.9112	-25.0042	-19.7428	-9.51531	-6.30168	-5.73457	-13.3768	-10.9443	-10.2733	-10.4774	Average		-4.494	-0.51703	-0.98038	-8.93781	-11.1114	-19.2537	-10.2177	-20.5277	-26.9732	-22.2237	-26.4428	-29.5635	-16.9924	-17.9103	-13.7441	-13.5105	-6.69005	-6.41067	-5.09905	-3.14357	Average
% Body Weight Change	Days	1	2	3	4	5	6	7	8	9	10	11	12	13	14	15	16	17	18	19	20		Days	1	2	3	4	5	6	7	8	9	10	11	12	13	14	15	16	17	18	19	20
		-4.35646	-6.45543	-14.0389																				-1.36733	-1.59563	-3.08359	-5.51348
		-3.64245	-11.4708	-13.2183																				-0.720632	0.142897	-0.366634	2.95597	-7.10553	-7.25785
		-5.98362	-10.897	-10.1874	-7.54723																			-3.94917	1.59344	-2.81728	-4.2065	-2.27767	-10.248	-9.99014	-8.05786	-11.4241	-15.7454	-15.0043	-15.5645	-8.06726
		-4.40865	-3.34715	-5.5053	-15.0553																			-1.17041	-0.786913	-0.259069	-2.07443	-7.56081	-8.59857	-5.04366	-7.83359	-11.747	-12.7314	-15.2273	-16.7196	-13.5212	-12.3326	-9.78071	-7.47557	-3.43629	-4.03362	-1.9182	3.57415
		-3.67763	-7.87247	-9.3718	-11.5454	-13.6953	-19.383																	-2.23631	0.690294	-2.24071	1.9831	-0.365493	-4.05386	-8.00731	-8.5602	-8.16132	-18.7467	-17.4317	-14.6472	-12.1445	-10.9658	-7.53721	-8.0479	-4.03891	-3.86197	-1.82516	2.72843
		-2.55235	-4.27558	-3.99799	-12.6542	-12.9272	-18.2419	-17.5528	-17.6476															-2.46568	-1.42673	-0.0702338	0.464736	-0.38019	-6.6505	-8.11565	-12.8304	-9.71455	-16.5618	-12.8867	-16.3105	-10.8263	-11.5395	-8.78754	-9.37029	-5.18675	-3.17048	-3.31351	1.81852
		0.924591	-4.24798	-9.59135	-5.09889	-19.1822	-20.281	-18.7842	-19.4044	-15.7585	-17.3723	-14.7138	-15.1688	-12.8229	-9.73696	-8.8186	-4.61055	-4.02874	-0.82641	1.45183	1.99536
		-4.1071	-11.4289	-11.5876	-8.74007	-12.3168	-13.6194	-22.1257	-20.3145	-19.0981	-14.0678	-13.3593	-12.4307	-9.52597	-8.47744	-7.1483	-5.89613	-2.40316	-1.96257	-0.01981	3.23234
		-3.47546	-7.49941	-9.68732	-10.1068	-14.5304	-17.8813	-19.4876	-19.1222	-17.4283	-15.7201	-14.0365	-13.7997	-11.1745	-9.1072	-7.98345	-5.25334	-3.21595	-1.39449	0.71601	2.61385	Average		-1.98492	-0.23044	-1.47292	-1.0651	-3.53794	-7.36176	-7.78919	-9.32051	-10.2617	-15.9463	-15.1375	-15.8104	-11.1398	-11.6126	-8.70182	-8.29792	-4.22065	-3.68869	-2.35229	2.70703	Average
% Survival Rate	Days	flox-Ptger3	Advillin-CreER; flox-Ptger3
	1	100	100
	2	100	100
	3	100	100
	4	75	100
	5	50	83.3
	6	50	83.3
	7	37.5	66.7
	8	37.5	66.7
	9	25	66.7
	10	25	66.7
	11	25	66.7
	12	25	66.7
	13	25	66.7
	14	25	50
	15	25	50
	16	25	50
	17	25	50
	18	25	50
	19	25	50
	20	25	50

## Sheet: Fig. 2c
	flox-Ptger3; AAV-Cre, vehicle																						flox-Ptger3, influenza A virus																							flox-Ptger3; AAV-Cre, Influenza A virus
% Food Intake Change	Days	1	2	3	4	5	6	7	8	9	10	11	12	13	14	15	16	17	18	19	20		Days	1	2	3	4	5	6	7	8	9	10	11	12	13	14	15	16	17	18	19	20		Days	1	2	3	4
		4.33503	-3.80328	9.5324	-12.1611	-2.43606	-7.53937	9.19879	3.21148	-6.47863	1.64956	-6.12925	-2.21615	-11.1445	7.68376	-7.75329	-2.11077	-12.3493	1.31642	4.46157	-3.68402			-14.0241	-18.7931	-23.1146																				-4.7587	6.15296	5.56598	-10.1314
		2.35144	6.9375	-6.90708	-0.653044	11.7677	1.05658	2.40423	-7.16615	-5.79874	16.1178	10.9585	-0.834639	-0.841259	-6.12571	-3.7139	-12.276	4.20392	-11.3498	8.9856	4.52035			-21.3963	-19.7614	-28.456																				7.72025	-10.5049	-9.57953	7.91197
		-12.3087	-2.06761	11.1682	-6.90555	-13.8848	-5.08403	-3.82232	-4.43654	4.28581	0.386326	5.84295	-1.25444	6.45916	-7.5086	-6.428	-1.83827	-13.2197	2.18283	3.24752	-3.05368			-12.2505	-12.5734	-34.268	-31.2237																			-7.79162	0.393783	-1.85914	-4.87557
		-2.67204	-0.0550865	-8.47841	-5.45906	-0.0684399	0.34265	-8.86613	0.279955	4.73271	-6.1145	-3.04176	11.9589	19.3815	-0.349352	14.0893	8.62422	3.91827	7.38822	9.79796	3.79332			-4.04076	-22.3739	-22.3605	-27.1293	-47.4985	-27.2499																	-0.871411	3.62807	-11.4522	-7.73777
		7.1404	3.93555	1.28949	10.5768	-15.1871	9.25678	17.0728	-3.96809	-0.369302	5.95322	5.66362	-1.70967	2.10306	14.3678	5.42501	11.0602	-6.42376	0.149221	-0.41581	-2.64811			-28.5122	-19.0767	-19.0532	-44.9462	-33.423	-41.009	-41.4279																6.47642	5.30368	-8.06957	2.73603
		-1.89056	2.69552	3.35982	0.397399	11.0856	-5.60364	-14.8627	-2.83333	-17.8492	-1.44126	-1.7548	-4.75264	1.73101	-7.43438	0.982472	0.858536	12.2325	0.205885	-3.96979	4.23497			-22.1457	-18.9277	-19.5442	-16.5463	-35.69	-41.2093	-35.521	-33.1867															3.79687	5.03513	16.5431	-3.22479
		8.26421	-2.05265	-1.41366	0.498448	3.54578	7.9472	6.09306	-2.61824	8.53751	4.05854	3.14503	5.17899	-0.332528	-6.6687	4.14318	-18.4049	3.15202	8.3081	0.694744	-0.400466			-21.7859	-21.7657	-33.2241	-35.5308	-33.9658	-40.6776	-39.2567	-30.2537	-33.4549	-26.2764	-16.003	-19.0644	-7.02123	-10.5467	-0.64342	2.01155	5.82265	4.24023	3.03236	-2.51807			-3.58394	0.990443	0.0373629	-4.50873
		-2.52963	5.14924	-11.3496	20.1891	7.97562	1.14167	4.46091	-1.23693	1.26125	-15.8196	-3.02847	5.28557	-7.03836	8.63508	12.1331	2.11997	-5.10206	-11.8799	-20.0588	4.9166			0.168558	-22.7181	-31.4981	-26.7228	-27.9144	-36.5841	-37.7893	-34.0547	-26.5121	-28.5708	-24.9168	-10.3323	-11.6708	-2.31927	-4.35454	-2.70353	-3.13789	-4.26501	-2.07972	3.43557			0.888138	0.503228	6.05127	-8.71229
		0.33627	1.3424	-0.34985	0.81037	0.3498	0.18973	1.45983	-2.34598	-1.45983	0.59876	1.45698	1.45699	1.28976	0.32499	2.35973	-1.49587	-1.69853	-0.45987	0.34287	0.95987	Average		-15.4984	-19.4987	-26.4398	-30.3499	-35.6984	-37.346	-38.4987	-32.4983	-29.9835	-27.4236	-20.4599	-14.6983	-9.34599	-6.43299	-2.49898	-0.34599	1.34238	-0.01239	0.47632	0.45875	Average		0.2345	1.4378	-0.34533	-3.56782
% Water Intake Change	Days	1	2	3	4	5	6	7	8	9	10	11	12	13	14	15	16	17	18	19	20		Days	1	2	3	4	5	6	7	8	9	10	11	12	13	14	15	16	17	18	19	20		Days	1	2	3	4
		3.81325	-2.33732	0.723193	10.9827	-13.3818	-14.5957	-3.53784	5.14085	-1.40426	-6.36476	7.33989	-2.19786	-3.19204	-5.71092	-8.23658	12.1006	8.3011	26.7365	-10.1158	-3.93113			-2.71912	-19.1019	-26.1799																				1.9858	-11.0992	6.90468	6.93362
		-13.6685	-13.4586	-4.42253	-13.8499	4.05427	12.0462	8.94102	-0.692229	2.33846	-17.2051	-17.0354	-2.81056	8.52449	-1.08346	-5.31299	8.57891	-5.15542	-3.06387	19.7629	6.4587			-15.0647	-13.9032	-44.1787																				-3.30565	3.59377	-0.531316	1.90554
		15.7753	-13.1551	-4.84243	0.160289	2.01224	0.618226	1.51362	-3.07513	1.84605	9.21486	3.8224	2.27641	-2.98442	-6.42463	-7.31531	-3.00307	-1.4988	4.37502	8.22442	0.290063			-31.0176	-25.3479	-17.6724	-43.6921																			-4.25835	6.1158	-6.09186	-9.00309
		3.12319	-2.72259	11.1861	6.75832	-3.10313	5.05095	9.63766	-3.30031	-2.2642	10.9504	11.5682	-1.50528	3.63909	-3.92505	2.7947	13.1372	1.44591	-5.11703	7.59473	-4.72007			-25.6479	-16.777	-24.8842	-12.65	-32.9587	-39.1237																	2.5997	7.08496	-7.81531	-3.29367
		-2.53984	-4.51459	1.01648	-6.94828	-1.26951	21.2425	-0.942551	-3.27923	7.07147	-5.423	-0.621025	2.61086	7.65149	4.20675	-5.34115	-4.17452	7.36143	-4.8262	-7.63321	1.50532			-2.08396	-21.6976	-20.8542	-19.1772	-43.3626	-38.7929	-47.2471																0.718529	-5.13128	-21.1836	-3.60736
		-0.650564	8.28495	9.32874	-13.8142	-12.3444	5.29961	-8.14604	-0.639759	1.50458	-0.433085	7.36472	3.54342	5.09976	-4.5682	-0.0655953	-2.59091	-2.91742	1.55798	-2.87498	3.44942			-6.73335	-2.28331	-15.5069	-31.3643	-26.7215	-22.4863	-32.3577	-31.316															-2.68736	6.65465	11.9323	-10.2783
		6.18341	15.89	-5.71738	-2.23356	6.53413	-7.29238	5.39553	2.15546	5.64934	7.42581	-18.5909	-4.79579	-19.1315	-1.95291	8.58947	-1.13735	-5.05196	0.845211	4.34009	1.62949			-21.9121	-15.1748	-26.1275	-24.3844	-19.2454	-45.8504	-29.8293	-35.2793	-25.4863	-21.4605	-15.3875	-17.8736	-12.5299	-3.48819	2.0666	-0.81459	4.18761	5.01347	0.38579	6.56792			4.4337	8.83731	2.86736	4.43792
		-7.66632	15.9141	-9.15114	15.2742	6.69924	-10.6907	0.927807	0.203317	-1.23808	5.32277	8.74884	0.998877	12.049	-2.0983	-4.79151	-11.2322	0.119156	-8.13172	-7.53913	-1.91459			-9.58903	-33.2006	-12.2748	-32.8243	-40.681	-30.3713	-35.5058	-30.7842	-32.9836	-27.5361	-23.2715	-12.7764	-5.94002	-7.16177	-6.76624	1.61115	-1.48795	-3.91381	6.53397	-1.77618			3.97659	-12.6175	2.73183	2.10639
		0.54624	0.48761	-0.23487	-0.4588	-1.34987	1.45984	1.72365	-0.43588	1.68792	0.43599	0.32459	-0.23499	1.45698	-2.69459	-2.45987	1.45983	0.3255	1.54698	1.46987	0.3459	Average		-14.346	-18.4358	-23.4598	-27.3487	-32.5939	-35.3249	-36.235	-32.4598	-29.235	-24.4983	-19.3295	-15.325	-9.23498	-5.32498	-2.34982	0.39828	1.34983	0.54983	3.45988	2.39587	Average		0.43287	0.42982	-1.39824	-1.34987
% Motility Change	Days	1	2	3	4	5	6	7	8	9	10	11	12	13	14	15	16	17	18	19	20		Days	1	2	3	4	5	6	7	8	9	10	11	12	13	14	15	16	17	18	19	20		Days	1	2	3	4
		8.34317	1.78841	-0.125891	-5.3599	-9.27601	-10.7866	3.40059	-2.31345	-6.5898	2.25727	9.90845	-2.7395	3.14693	-11.3313	-8.28566	5.3797	2.41534	0.343716	9.65413	6.23407			-24.489	-22.6769	-36.3315																				5.21861	0.208825	-1.30489	5.4082
		-14.7478	-1.67995	-1.55988	-2.37969	2.38562	4.86934	-1.36652	-1.82144	-2.81003	8.78396	7.19552	7.03795	-8.60837	2.08623	13.7059	17.2833	4.63546	-3.03115	1.05141	-15.4383			-24.2208	-23.7333	-27.9823																				-5.06265	4.2743	-2.14684	-25.9784
		4.989	10.2243	-2.04071	-2.57662	0.937851	11.3844	-7.65225	3.03347	0.24352	20.8338	4.43535	1.74791	-5.19257	-5.97666	1.29897	-4.15021	-3.43426	-0.821367	-4.82407	-5.13769			-2.23463	-29.0751	-50.2811	-41.6934																			-4.12147	4.77745	-6.67728	-19.3838
		10.5988	-13.088	-2.64113	1.52257	6.25601	2.57781	-1.16947	-7.53476	14.5449	-9.54236	-3.053	9.53702	5.3908	13.1485	-5.74713	-12.7808	-4.77023	-10.8262	2.31058	11.1237			-24.6259	-21.9261	-31.2313	-39.8446	-49.1332	-42.3535																	5.67697	-2.20457	2.1891	5.71621
		-4.95667	9.20834	-0.224003	2.87376	4.52333	1.3921	0.240112	2.04215	-4.70597	0.855558	-1.39794	0.0901647	14.2859	-8.86531	-4.22675	5.05818	6.04884	17.4846	1.05771	-3.30346			-21.9029	-29.79	-23.3712	-18.9989	-41.1212	-41.1978	-48.1728																5.14608	-5.93726	0.5193	-3.57294
		-10.2532	8.45156	-8.70636	2.42376	-13.1892	1.14138	-1.51249	4.59417	1.73335	-0.308244	-7.17544	-18.0843	-4.38358	-4.56193	3.28074	3.74338	-0.359989	10.7099	-4.8326	-13.3748			-22.523	-30.8231	-26.4081	-40.6191	-37.6428	-40.1056	-32.0955	-44.3796															-2.75203	2.50533	0.543363	0.287834
		9.77184	2.92385	2.43836	-5.3133	14.0378	15.214	-3.87784	-1.49561	0.0277222	-5.70032	-1.81598	-1.0912	-0.235717	10.0559	3.19161	3.55952	3.69072	6.05819	7.72754	-7.79871			-19.8592	-24.1162	-32.0336	-43.5278	-54.8238	-47.7172	-46.3921	-49.722	-49.9511	-42.0934	-37.7057	-36.8923	-24.3534	-23.1885	-15.1754	-10.1414	-6.15304	-6.06087	-1.62428	-2.77483			8.23706	-24.9941	-4.12815	5.23346
		7.05352	-16.2382	0.579705	-1.98954	-0.507514	-14.9938	1.13963	14.6624	1.52324	-6.38187	-4.4179	-3.08965	-15.1937	-14.0416	7.54955	-0.56911	3.43323	-4.03929	-0.656855	8.8166			-7.79723	-21.0465	-23.8795	-39.2662	-29.0089	-45.925	-51.1789	-42.3933	-44.5287	-49.0462	-45.214	-33.8074	-34.2966	-13.4711	-5.29459	-2.5086	-0.5467	3.18115	4.76402	3.24481			-9.57472	11.4911	-8.67315	-3.2295
		1.34983	0.19879	-1.53499	-1.34987	0.64598	1.34983	-1.34978	1.39587	0.49587	1.34973	0.45988	-0.82395	-1.34879	-2.43578	1.3459	2.1905	1.45739	1.98479	1.43598	-2.35983	Average		-18.4566	-25.3984	-31.4398	-37.325	-42.346	-43.4598	-44.4598	-45.4983	-47.2399	-45.5698	-41.4598	-35.3498	-29.325	-18.3298	-10.235	-6.32498	-3.34987	-1.43986	1.56987	0.23499	Average		0.34598	-1.23486	-2.45982	-4.43987
% Body Weight Change	Days	1	2	3	4	5	6	7	8	9	10	11	12	13	14	15	16	17	18	19	20		Days	1	2	3	4	5	6	7	8	9	10	11	12	13	14	15	16	17	18	19	20		Days	1	2	3	4
		0.124299	3.42971	3.87975	0.899681	-1.10181	0.503487	1.64862	1.58825	-0.130459	2.51404	1.15965	2.86944	3.7791	2.62213	0.944101	2.92783	1.13066	2.619	5.62556	2.97539			-7.06815	-4.79714	-7.06912																				-2.99646	3.82745	0.0769567	-5.47395
		0.471115	-1.48333	2.19868	4.15294	-0.207732	0.270168	1.74652	1.97786	2.25002	2.66869	3.88297	1.24285	1.06163	2.92817	4.55489	2.80472	1.76017	2.24325	3.63884	4.04728			-9.28933	-8.1637	-7.67483																				4.80081	0.389879	-4.93808	0.363548
		0.0906662	-1.04231	-0.223902	-1.96563	5.52732	1.29645	1.73042	1.91551	4.43648	2.31067	6.41522	2.64661	3.57292	3.36089	4.36505	3.13397	4.72335	3.03824	3.07332	1.28653			2.11889	-6.37159	-15.7238	-13.5376																			-1.59676	1.18644	2.44511	-1.0089
		0.219238	2.56419	2.06699	-1.29454	1.11894	0.858673	1.50698	1.9255	4.16601	1.77699	3.47645	2.42989	4.04057	2.9042	3.16985	3.15802	3.52697	2.45138	2.07165	5.76303			-1.60679	-8.84144	-10.5648	-18.2393	-23.6106	-20.1943																	3.30654	-1.15713	5.01444	8.10842
		0.0149917	-1.21209	2.22731	-0.264868	0.384348	0.89638	1.45334	1.82355	3.93515	2.58803	1.09408	4.76246	1.77073	2.44408	1.55447	2.30831	3.94692	3.1868	0.956103	4.02266			-6.1272	-1.42175	-12.0123	-11.2835	-9.01021	-19.2834	-21.0207																1.45938	0.322065	3.22595	0.0618586
		0.363624	1.02892	-0.783142	3.38916	-0.97775	1.57704	1.67266	2.02586	1.64933	2.41173	0.0960098	1.82104	3.5641	3.08142	3.6942	2.94979	3.90672	3.54994	1.50154	2.57572			-4.16643	-6.23268	-8.91801	-11.6199	-17.6643	-15.9157	-22.4898	-22.4504															3.80098	6.56103	7.28185	3.28152
		-0.52324	2.25546	-0.5596	0.147842	4.90704	2.82062	1.60008	1.87794	-0.415681	2.89683	0.189109	3.9222	0.237838	3.0723	6.22678	2.81718	3.23366	5.02858	4.33438	5.13802			0.506215	-10.568	-11.5357	-16.8004	-17.1505	-15.8323	-18.8504	-20.3647	-23.2556	-19.3705	-18.589	-17.4951	-14.697	-12.5646	-9.73353	-2.47206	-2.24491	1.24465	-2.92435	-1.72377			0.85134	0.489418	7.09833	1.917
		-0.392854	-1.22199	-3.01808	2.41535	-1.30155	1.36398	1.42922	1.66224	2.06107	2.78094	3.28556	2.16911	4.76983	2.9784	-0.421976	3.37992	3.3594	2.90986	4.98205	2.38249			-1.85506	-13.0916	-8.38128	-10.1093	-13.7394	-20.5032	-15.4743	-18.2228	-19.9411	-23.5492	-20.7307	-14.9846	-10.4995	-7.90537	-6.73605	-6.45992	-4.55179	-3.71457	1.83039	2.86351			-2.78591	-3.99115	-11.8057	-5.4615
		0.04598	0.53982	0.7235	0.93499	1.0436	1.19835	1.59848	1.84959	2.24399	2.49349	2.44988	2.73295	2.84959	2.92395	3.01092	2.93497	3.19848	3.12838	3.27293	3.52389	Average		-3.43598	-7.43598	-10.235	-13.5984	-16.235	-18.3458	-19.4588	-20.346	-21.5983	-21.4598	-19.6598	-16.2399	-12.5982	-10.235	-8.23479	-4.46599	-3.39835	-1.23496	-0.54698	0.56987	Average		0.85499	0.9535	1.04986	0.2235
% Survival Rate	Days	flox-Ptger3; AAV-Cre, vehicle	flox-Ptger3, influenza A virus	flox-Ptger3; AAV-Cre, Influenza A virus
	1	100	100	100
	2	100	100	100
	3	100	100	100
	4	100	75	100
	5	100	62.5	100
	6	100	62.5	75
	7	100	50	75
	8	100	37.5	62.5
	9	100	25	62.5
	10	100	25	50
	11	100	25	50
	12	100	25	50
	13	100	25	50
	14	100	25	50
	15	100	25	50
	16	100	25	50
	17	100	25	50
	18	100	25	50
	19	100	25	50
	20	100	25	50
[truncated: 17 more columns]
