# Supplementary material for: An airway-to-brain sensory pathway mediates influenza-induced sickness
Source: Nature. 2023 Mar 8;615(7953):660–7. doi: 10.1038/s41586-023-05796-0 (PMC10033449; doi:10.1038/s41586-023-05796-0)
Supplement: Supplementary file 5 — Source Data Fig. 3 [file 41586_2023_5796_MOESM5_ESM.xlsx]

## Sheet: Fig. 3b Piezo2-ires-Cre
	flox-Ptger3																						Piezo2-ires-Cre; flox-Ptger3
% Food Intake Change	Days	1	2	3	4	5	6	7	8	9	10	11	12	13	14	15	16	17	18	19	20		Days	1	2	3	4	5	6	7	8	9	10	11	12	13	14	15	16	17	18	19	20
		-12.1155	-19.8377	-12.9309																				-6.87754	-18.4553
		-20.1726	-20.1794	-35.7673	-41.5125																			-26.8379	-25.0793	-15.6285
		-29.1357	-20.1535	-26.5308	-38.9305																			-19.4845	-26.258	-23.2109
		-10.1515	-23.4952	-26.3402	-29.6087																			-10.6129	-16.3019	-26.4524	-29.6713
		-7.22855	-25.9442	-19.4338	-33.9632	-31.8653	-26.3678																	-9.70055	-8.44195	-20.8276	-32.856	-27.2474
		-15.318	-23.03	-28.3907	-29.3846	-35.5237	-36.5124	-22.4307	-19.4806	-14.5066	-11.158	-6.06511	-3.18663	0.321774	-5.15224	-5.86737	5.70011	0.712717	-0.149245	6.43892	-1.0356			-26.5536	-22.8012	-24.2694	-27.1663	-33.837	-33.8648
		-4.04905	-32.3445	-23.3795	-32.1807	-32.3755	-28.7343	-26.5114	-14.5618	-12.4521	-19.9574	-12.9574	-12.2597	-9.0415	-5.18118	3.14545	-1.35347	-7.5295	3.98195	0.100648	7.37166			-13.9766	-20.9156	-27.9874	-29.17	-28.657	-31.307	-26.5698	-21.0775	-20.0251	-17.4718	-11.5897	-11.9848	-9.48179	2.20534	3.45837	-5.96251	2.29003	-5.3581	-0.20826	2.5561
		-17.0844	-15.4846	-28.9064	-42.0691	-36.0673	-32.8883	-21.7969	-24.0496	-21.0346	-16.9777	-15.8451	-9.56415	-5.15101	2.90355	-3.41197	-3.21783	0.357124	-5.40342	-7.02584	-3.90453			-7.68489	-23.3716	-25.0308	-34.4855	-21.3245	-24.2427	-23.0488	-16.7365	-15.0001	-11.7842	-5.81396	-6.30988	-1.67811	-5.53438	-0.63287	1.71245	-5.51365	2.38162	3.88298	-0.54234
		-14.4069	-22.5586	-25.2099	-35.3785	-33.9579	-31.1257	-23.5797	-19.364	-15.9978	-16.031	-11.6225	-8.33683	-4.62358	-2.47662	-2.04463	0.37627	-2.15322	-0.52357	-0.16209	0.81051	Average		-15.2161	-20.2031	-23.3439	-30.6698	-27.7664	-29.8049	-24.8093	-18.907	-17.5126	-14.628	-8.70184	-9.14736	-5.57995	-1.66452	1.41275	-2.12503	-1.61181	-1.48824	1.83736	1.00688	Average
% Motility Change	Days	1	2	3	4	5	6	7	8	9	10	11	12	13	14	15	16	17	18	19	20		Days	1	2	3	4	5	6	7	8	9	10	11	12	13	14	15	16	17	18	19	20
		-2.12629	-24.1958	-34.8832																				-6.47445	-7.27609
		-2.83978	-2.53187	-25.211	-19.8301																			-4.1972	10.8629	-13.4424
		-20.4318	-24.774	-44.3479	-56.0086																			-20.5401	-8.00179	-34.0634
		-13.8912	3.99151	-23.3188	-26.5821																			-17.2076	-8.92542	-2.04523	-28.0251
		-23.0461	-33.5945	-20.8825	-24.2859	-24.6445	-37.1605																	-8.46956	-16.0821	-12.9506	-33.0599	-37.7492
		4.63919	-26.8672	-23.8257	-40.902	-27.294	-32.008	-37.1979	-32.7807	-16.9656	-33.0374	-16.2495	-12.8397	-5.66465	-8.52002	-6.15995	5.79829	-7.32229	-6.90361	5.79505	1.26566			1.01089	-18.9951	-27.1769	-38.627	-22.3095	-39.1898
		-5.49275	-16.9885	-38.4739	-34.3715	-31.363	-33.6347	-29.1396	-37.1043	-22.3205	-21.9441	-10.8212	-19.5935	-12.2807	-2.45059	3.07079	-8.96633	0.00564959	4.03103	-7.77041	4.69742			-5.66951	-19.5117	-31.3981	-26.1158	-38.2137	-46.9778	-44.7457	-39.2891	-23.5445	-25.5549	-21.3353	-24.4474	-11.7822	-5.04844	-11.1723	-2.26336	-4.55676	2.10519	-6.52337	-3.65746
		-15.8682	-15.2914	-11.7984	-27.4939	-40.659	-52.6873	-35.8987	-18.2206	-32.6871	-28.6023	-15.0578	-11.1136	-11.3287	-9.62463	-2.25678	4.56064	-7.64337	12.8455	6.96442	-3.89755			-11.6443	-20.298	-31.7874	-48.0871	-48.7706	-31.3605	-35.1077	-29.9465	-32.2542	-20.0354	-19.3466	-17.0425	-8.28676	-11.1093	-4.09206	2.03184	4.9008	-4.89057	4.90067	5.57178
		-9.88212	-17.5315	-27.8427	-32.782	-30.9901	-38.8726	-34.0787	-29.3686	-23.9911	-27.8613	-14.0429	-14.5156	-9.75799	-6.86508	-1.78198	0.4642	-4.98667	3.32431	1.66302	0.68851	Average		-9.14897	-11.0284	-21.8377	-34.783	-36.7607	-39.176	-39.9267	-34.6178	-27.8994	-22.7951	-20.3409	-20.745	-10.0345	-8.07888	-7.63218	-0.11576	0.17202	-1.39269	-0.81135	0.95716	Average
% Body Weight Change	Days	1	2	3	4	5	6	7	8	9	10	11	12	13	14	15	16	17	18	19	20		Days	1	2	3	4	5	6	7	8	9	10	11	12	13	14	15	16	17	18	19	20
		-4.59551	-3.10758	-10.0396																				-5.07478	-12.2788
		0.39857	-4.23292	-3.16888	-6.12573																			-0.877329	-1.26078	-6.3094
		-4.92805	-1.30065	-7.84513	-10.5187																			-2.70358	-8.10646	-4.76058
		0.728147	-4.39975	-6.8847	-14.1893																			1.33434	-1.7838	-15.6776	-16.6178
		-6.57089	-5.54375	-7.58402	-8.09521	-12.6743	-16.624																	2.25883	-9.764	-9.84833	-14.0471	-17.6423
		-2.8212	-5.81429	-5.51775	-17.9417	-12.8539	-22.7778	-17.5162	-14.7959	-14.7698	-13.4465	-16.8063	-16.5703	-16.0044	-9.79732	-11.2047	-7.02027	-8.0603	-1.69865	-3.54114	2.46366			1.72354	-8.97779	-12.4496	-11.5804	-16.7723	-21.7807
		0.190235	-6.99863	-5.80565	-11.6089	-12.5293	-14.7785	-18.7061	-18.2349	-16.6938	-14.3531	-12.024	-12.7568	-10.5671	-6.9743	-8.99047	-4.0971	-3.03165	-4.51249	-2.45738	-3.4526			-0.114368	-7.91932	-10.0447	-13.6308	-12.2007	-19.0258	-18.6379	-18.7868	-19.4786	-16.4755	-11.8564	-11.6218	-12.2433	-8.46325	-6.4548	-8.58736	-3.74115	-2.25707	-2.817	-2.00482
		-3.30474	-6.17275	-6.21461	-10.9253	-11.0677	-18.7049	-15.7212	-19.8977	-19.1634	-14.3465	-13.0009	-12.0259	-9.84344	-8.98908	-6.09025	-8.08221	-8.30005	-4.01964	1.40852	0.052216			0.940147	-3.15209	-1.27444	-17.3209	-13.1031	-17.8967	-21.518	-20.8332	-16.2527	-13.0096	-14.4262	-13.1298	-8.97823	-9.99057	-9.20408	-6.54092	-6.96713	-5.72293	-4.86344	1.22116
		-2.61293	-4.69629	-6.63254	-11.3436	-12.2813	-18.2213	-17.3145	-17.6428	-16.8757	-14.0487	-13.9437	-13.7843	-12.1383	-8.5869	-8.76181	-6.39986	-6.464	-3.41026	-1.53	-0.31224	Average		-0.31415	-6.65538	-8.62351	-14.6394	-14.9296	-19.5677	-20.0779	-19.81	-17.8656	-14.7425	-13.1413	-12.3758	-10.6107	-9.22691	-7.82944	-7.56414	-5.35414	-3.99	-3.84022	-0.39183	Average
% Survival Rate	Days	flox-Ptger3	Piezo2-ires-Cre; flox-Ptger3
	1	100	100
	2	100	100
	3	100	87.5
	4	87.5	65.2
	5	50	50
	6	50	37.5
	7	37.5	25
	8	37.5	25
	9	37.5	25
	10	37.5	25
	11	37.5	25
	12	37.5	25
	13	37.5	25
	14	37.5	25
	15	37.5	25
	16	37.5	25
	17	37.5	25
	18	37.5	25
	19	37.5	25
	20	37.5	25

## Sheet: Fig. 3b Phox2b-Cre
	flox-Ptger3																						Phox2b-Cre; flox-Ptger3
% Food Intake Change	Days	1	2	3	4	5	6	7	8	9	10	11	12	13	14	15	16	17	18	19	20		Days	1	2	3	4	5	6	7	8	9	10	11	12	13	14	15	16	17	18	19	20
		-18.1074	-9.31542	-19.2315																				-7.83793	-0.586166	1.25169	-14.9928
		-19.8578	-22.3752	-40.3992																				-7.82252	-12.7458	-0.269905	-5.21299	-5.80358	-18.6234	-11.9507
		-16.7286	-12.6354	-28.659	-40.0699																			7.59759	7.13091	14.064	-1.58231	-13.2987	-18.0048	-21.0811	-9.74723	-15.2374	-20.7598	-6.29851	-14.889
		-11.2047	-15.5029	-16.4719	-19.4541																			-7.92083	0.668344	-4.35008	-5.00965	-6.78241	-17.8735	-20.0706	-19.7755	-19.8288	-16.4153	-15.187	-4.82436	-6.81966	-4.12123	-6.35021	-2.44967	-3.98561	-4.27441	1.57371	1.50055
		-9.94265	-17.2482	-27.0518	-30.8919	-28.0504	-30.2833																	6.58344	1.98964	-9.72833	0.486636	-22.2187	-27.4054	-18.428	-26.1941	-24.0889	-13.1548	-9.05261	-16.1109	-7.03325	-10.9658	-0.918364	-0.377992	-0.0258265	-1.75506	-8.06398	-9.09834
		-10.3483	-4.32955	-16.9872	-41.2245	-35.6228	-21.9896	-14.2672	-23.8227															5.75519	-3.39598	-5.29441	-6.80891	-7.48718	-7.39269	-25.8682	-19.3317	-10.6126	-14.8402	-14.7592	-12.1074	-17.2289	-14.9011	-12.0583	-10.1935	-6.92333	-9.24584	-5.20694	0.525291
		-3.7056	-16.4849	-27.055	-36.3862	-36.235	-18.7248	-20.9914	-16.3067	-15.8272	-8.67974	-6.30769	-4.93107	-8.28393	-6.70909	-6.52334	1.619	-4.3208	-3.05929	-5.23812	-5.35335
		-9.73198	-14.9672	-30.888	-33.4835	-26.8835	-28.5644	-28.2865	-18.6692	-14.0205	-12.1057	-13.1325	-9.86065	-12.3598	-1.68625	-11.7934	-4.2367	1.82624	0.46995	1.2975	0.15567
		-12.4534	-14.1074	-25.843	-33.585	-31.6979	-24.8906	-21.1817	-19.5995	-14.9238	-10.3927	-9.7201	-7.39586	-10.3219	-4.19767	-9.15835	-1.30885	-1.24728	-1.29467	-1.97031	-2.59884	Average		-0.60751	-1.15651	-0.72118	-5.52001	-11.1181	-17.86	-19.4797	-18.7621	-17.4419	-16.2925	-11.3243	-11.9829	-10.3606	-9.99604	-6.44229	-4.3404	-3.64492	-5.09177	-3.89907	-2.3575	Average
% Motility Change	Days	1	2	3	4	5	6	7	8	9	10	11	12	13	14	15	16	17	18	19	20		Days	1	2	3	4	5	6	7	8	9	10	11	12	13	14	15	16	17	18	19	20
		-14.3295	-22.9382	-15.9807																				-2.33313	2.71709	-1.28991	-7.43405
		-27.7804	-28.1175	-40.6282																				1.10672	-5.29254	-9.28145	-0.561441	-8.67217	-12.5029	-10.3185
		-5.6976	-31.5479	-37.37	-37.3019																			-1.93929	-1.00442	2.5848	-11.3851	-11.8088	-5.94335	-21.577	-19.6407	-24.6368	-14.7009	-11.9905	-18.6978
		-12.3647	-27.8856	-42.2643	-24.7391																			-10.7753	-1.1762	18.4207	-19.2633	-1.75298	-27.8337	-15.6988	-7.8787	-23.7743	-29.3737	-14.2411	-19.9606	-19.5998	-6.58406	-9.68748	-7.90348	-7.42663	-15.0099	-7.73055	-5.40521
		-11.5671	-38.7414	-28.1291	-23.1283	-43.6856	-46.1146																	-7.4058	4.55604	-3.64421	-20.7872	-18.6657	-10.3784	-25.6139	-26.7103	-10.5876	-18.8513	-26.433	-29.8581	-23.2364	-18.7843	-21.3474	-18.4187	-5.60616	-2.50043	1.77899	-6.63189
		-19.8741	-37.3544	-28.0543	-25.6232	-35.1144	-33.2611	-38.0772	-39.14															0.348983	-0.772387	-10.4703	-4.52955	-20.8081	-16.1247	-15.9218	-22.166	-11.1415	-24.997	-26.5795	-18.1219	-19.0516	-13.2787	-11.201	-16.1994	-0.0505078	-10.1273	-11.6451	5.1728
		-23.3043	-35.0393	-33.4219	-40.6896	-30.3304	-21.1924	-33.9054	-31.3221	-40.6477	-38.0758	-39.2421	-22.4804	-23.0658	-5.75777	-3.20272	-8.97995	-9.58166	-7.84629	-13.5372	-12.4304
		-28.6955	-15.3425	-35.3813	-23.7176	-31.2827	-33.7635	-45.1644	-33.3639	-34.3091	-44.2617	-32.5804	-27.528	-16.4199	-13.2728	-9.40064	-2.48919	-17.172	-14.0424	-7.00946	-8.52434
		-17.9517	-29.6209	-32.6537	-29.1999	-35.1033	-33.5829	-39.049	-34.6087	-37.4784	-41.1688	-35.9112	-25.0042	-19.7428	-9.51531	-6.30168	-5.73457	-13.3768	-10.9443	-10.2733	-10.4774	Average		-3.49963	-0.16207	-0.6134	-10.6601	-12.3415	-14.5566	-17.826	-19.0989	-17.535	-21.9807	-19.811	-21.6596	-20.6293	-12.8824	-14.0786	-14.1739	-4.3611	-9.21254	-5.86556	-2.2881	Average
% Body Weight Change	Days	1	2	3	4	5	6	7	8	9	10	11	12	13	14	15	16	17	18	19	20		Days	1	2	3	4	5	6	7	8	9	10	11	12	13	14	15	16	17	18	19	20
		-4.35646	-6.45543	-14.0389																				1.50165	3.581	-0.393848	-3.42088
		-3.64245	-11.4708	-13.2183																				0.19888	1.50287	-1.23128	-0.0761368	-3.35284	-8.64258	-9.08294
		-5.98362	-10.897	-10.1874	-7.54723																			1.75653	-1.31905	-1.18984	-5.1807	-4.4931	-2.64103	-10.4363	-9.94952	-17.0088	-15.1065	-13.0425	-10.1494
		-4.40865	-3.34715	-5.5053	-15.0553																			-0.689905	0.205238	0.942108	-2.26634	-2.73245	-2.30142	-2.59911	-6.68992	-12.1445	-11.5526	-14.3343	-12.6411	-11.835	-9.72113	-5.46549	-6.61558	-4.72422	-3.68495	-0.983572	1.63221
		-3.67763	-7.87247	-9.3718	-11.5454	-13.6953	-19.383																	2.6553	0.28527	0.795507	0.0734495	-0.798886	-6.6627	-9.43232	-8.75552	-12.0982	-12.8254	-13.8037	-12.8066	-12.0575	-9.71674	-7.00936	-7.0048	-3.59021	-2.45826	-1.85806	3.36644
		-2.55235	-4.27558	-3.99799	-12.6542	-12.9272	-18.2419	-17.5528	-17.6476															-0.428422	2.56493	-3.32299	0.711768	-7.46062	-4.84072	-3.1528	-6.34376	-13.0907	-13.7258	-12.2624	-15.3425	-9.42606	-7.96478	-5.64246	-4.40269	-2.24714	-1.71578	-1.89735	1.34866
		0.924591	-4.24798	-9.59135	-5.09889	-19.1822	-20.281	-18.7842	-19.4044	-15.7585	-17.3723	-14.7138	-15.1688	-12.8229	-9.73696	-8.8186	-4.61055	-4.02874	-0.82641	1.45183	1.99536
		-4.1071	-11.4289	-11.5876	-8.74007	-12.3168	-13.6194	-22.1257	-20.3145	-19.0981	-14.0678	-13.3593	-12.4307	-9.52597	-8.47744	-7.1483	-5.89613	-2.40316	-1.96257	-0.01981	3.23234
		-3.47546	-7.49941	-9.68732	-10.1068	-14.5304	-17.8813	-19.4876	-19.1222	-17.4283	-15.7201	-14.0365	-13.7997	-11.1745	-9.1072	-7.98345	-5.25334	-3.21595	-1.39449	0.71601	2.61385	Average		0.83234	1.13671	-0.73339	-1.69314	-3.76758	-5.01769	-6.9407	-7.93468	-13.5855	-13.3026	-13.3607	-12.7349	-11.1062	-9.13422	-6.0391	-6.00769	-3.52052	-2.61966	-1.57966	2.11577	Average
% Survival Rate	Days	flox-Ptger3	Phox2b-Cre; flox-Ptger3
	1	100	100
	2	100	100
	3	100	100
	4	75	100
	5	50	83.3
	6	50	83.3
	7	37.5	83.3
	8	37.5	66.7
	9	25	66.7
	10	25	66.7
	11	25	66.7
	12	25	66.7
	13	25	50
	14	25	50
	15	25	50
	16	25	50
	17	25	50
	18	25	50
	19	25	50
	20	25	50

## Sheet: Fig. 3b Pdyn-ires-Cre
	flox-Ptger3																						Pdyn-ires-Cre; flox-Ptger3
% Food Intake Change	Days	1	2	3	4	5	6	7	8	9	10	11	12	13	14	15	16	17	18	19	20		Days	1	2	3	4	5	6	7	8	9	10	11	12	13	14	15	16	17	18	19	20
		4.50996	-13.5852	-25.3397																				-10.1561	-8.26497	-35.2629
		4.64822	-20.8839	-29.5573	-21.5527																			9.23694	-20.5209	-27.0857	-42.2416	-31.3595	-19.1616
		-16.7414	-10.3127	-39.5089	-29.7727																			-11.9883	-18.9787	-8.13373	-37.0736	-29.1016	-19.7358
		-16.538	-17.0488	-19.793	-15.421	-36.2585	-24.3626	-13.6973																8.0494	-14.4358	-23.924	-22.6595	-25.3212	-30.2138	-27.1925	-15.0135
		-8.22666	-14.877	-34.6746	-31.7181	-19.3437	-20.7876	-20.7671	-10.8524	-15.6809	-13.2212	-20.5892	-11.0856	-8.29867	-7.4177	-10.6789	-2.22744	3.09867	0.0769	-0.03041	1.06122			-14.9777	-28.1253	-16.3197	-29.4357	-27.1089	-14.3295	-29.3863	-20.6304	-11.1845	-8.09857	-7.94946	-9.67915	-0.72831	-3.03629	0.45216	-1.22958	-0.56025	1.74336	9.52684	5.6449
		-12.8818	-18.2445	-15.2172	-34.3424	-29.2438	-33.245	-12.5701	-19.1361	-9.91195	-7.35432	-12.0026	-6.33937	-3.24967	0.5453	-18.1141	-8.99928	-5.86017	9.11942	6.48007	-5.78678			-11.5911	-20.892	-12.7573	-30.5159	-35.0704	-26.9265	-18.344	-11.7078	-15.3168	-18.1313	1.18214	-16.2298	-6.58579	-7.25773	-6.285	-8.71766	7.11107	-2.77236	0.4006	-1.6613
		-7.53826	-15.8253	-27.3484	-26.5614	-28.282	-26.1317	-15.6782	-14.9943	-12.7965	-10.2878	-16.2959	-8.71249	-5.77417	-3.4362	-14.3965	-5.61336	-1.38075	4.59816	3.22483	-2.36278	Average		-5.23781	-18.5363	-20.5806	-32.3853	-29.5923	-22.0734	-24.9743	-15.7839	-13.2507	-13.1149	-3.38366	-12.9545	-3.65705	-5.14701	-2.91642	-4.97362	3.27541	-0.5145	4.96372	1.9918	Average
% Motility Change	Days	1	2	3	4	5	6	7	8	9	10	11	12	13	14	15	16	17	18	19	20		Days	1	2	3	4	5	6	7	8	9	10	11	12	13	14	15	16	17	18	19	20
		2.60915	-10.6772	-22.0728																				-10.9497	-15.3588	-29.6177
		-20.5091	-30.7699	-32.9951	-32.2221																			-8.68591	-36.5981	-26.7314	-32.6384	-36.6524	-31.4465
		-10.045	-22.2738	-18.8344	-47.2228																			-19.6293	-23.7749	-26.4841	-36.368	-43.5487	-26.1339
		-19.7293	-27.9771	-42.4612	-26.5735	-25.0715	-28.4609	-43.8935																-12.8829	-36.9805	-19.8591	-32.3227	-42.7353	-38.9091	-32.9317	-53.6624
		-7.68093	-9.84	-22.3236	-22.6874	-32.9574	-21.2056	-31.6706	-36.0073	-21.5503	-20.6241	-21.5875	-18.1455	-9.39344	-20.9911	-20.2497	-17.2605	-18.4231	-7.7001	2.90802	-12.0825			-14.7445	-27.7018	-37.5169	-33.8771	-23.0258	-15.8953	-19.4281	-39.7349	-15.303	-21.1968	-13.7447	-11.1563	-25.0964	-15.5047	-15.749	-11.5431	-15.9066	-12.2272	-17.2978	-11.2812
		-9.43107	-39.1301	-21.6559	-37.1334	-23.8544	-14.9725	-43.4005	-30.4497	-27.5009	-11.7509	-15.0046	-27.2491	-18.3578	-30.6763	-15.3112	-9.56754	-8.82177	-13.8187	-5.46932	-5.0571			-5.23318	-26.1906	-11.4499	-18.4253	-36.7446	-28.2729	-26.6581	-44.5115	-9.48789	-26.0564	-20.4261	-18.718	-18.3942	-7.49048	-9.18043	-16.9053	-8.24132	-4.94891	-10.8309	-3.68672
		-10.7977	-23.4447	-26.7238	-33.1678	-27.2944	-21.5464	-39.6549	-33.2285	-24.5256	-16.1875	-18.296	-22.6973	-13.8756	-25.8337	-17.7804	-13.414	-13.6224	-10.7594	-1.28065	-8.56979	Average		-12.0209	-27.7674	-25.2765	-30.7263	-36.5414	-28.1315	-26.3393	-45.9696	-12.3954	-23.6266	-17.0854	-14.9372	-21.7453	-11.4976	-12.4647	-14.2242	-12.074	-8.58807	-14.0644	-7.48395	Average
% Body Weight Change	Days	1	2	3	4	5	6	7	8	9	10	11	12	13	14	15	16	17	18	19	20		Days	1	2	3	4	5	6	7	8	9	10	11	12	13	14	15	16	17	18	19	20
		-4.76169	-12.061	-18.6357																				-5.82115	-10.3745	-14.9146
		-1.13205	-14.5307	-12.3416	-29.0798																			-0.595381	2.76973	-14.1017	-13.5152	-20.6584	-16.4229
		0.0377222	-0.746479	-1.90671	-11.3327																			-5.36316	-20.7274	-15.7721	-26.7976	-22.7771	-21.3256
		-7.06861	-5.32335	-7.45007	-16.9382	-14.945	-22.7991	-20.2322																-4.30536	-18.1245	-15.4918	-22.7938	-22.1073	-26.0027	-26.4898	-22.3142
		-5.58535	-7.40215	-21.6542	-17.5715	-19.3323	-16.5383	-12.1774	-10.991	-12.7791	-11.2893	-9.59919	-5.03058	-8.97726	-5.74831	-3.68383	-0.88222	1.90911	1.49765	2.39866	5.71021			-4.36522	-2.07087	-15.7062	-19.6066	-15.5791	-17.8266	-12.5983	-11.9861	-11.4127	-13.4898	-8.34891	-7.57682	-10.3305	-6.14506	-5.22507	-1.38487	-0.40892	2.24499	0.71159	4.18449
		-9.07382	-2.47059	-9.05269	-10.9693	-20.6305	-15.3825	-15.4461	-16.1627	-5.52561	-7.73337	-8.34731	-8.45854	-2.20658	-2.64777	-3.04125	-2.19806	-0.30493	2.89041	4.82096	4.05243			-5.92698	-11.3875	-13.5863	-12.5975	-18.5569	-9.11625	-13.556	-15.6592	-17.8452	-8.71115	-10.5364	-10.7847	-4.59731	-7.70414	-2.97497	-2.47301	1.59434	3.07075	3.54561	2.80613
		-4.5973	-7.08905	-11.8401	-17.1783	-18.3026	-18.24	-15.9519	-13.5769	-9.15233	-9.51131	-8.97325	-6.74456	-5.59192	-4.19804	-3.36254	-1.54014	0.80209	2.19403	3.60981	4.88132	Average		-4.39621	-9.98583	-14.9288	-19.0621	-19.9357	-18.1388	-17.548	-16.6532	-14.6289	-11.1005	-9.44267	-9.18076	-7.46389	-6.9246	-4.10002	-1.92894	0.59271	2.65787	2.1286	3.49531	Average
% Survival Rate	Days	flox-Ptger3	Pdyn-ires-Cre; flox-Ptger3
	1	100	100
	2	100	100
	3	100	100
	4	83.3	83.3
	5	50	83.3
	6	50	83.3
	7	50	50
	8	33.3	50
	9	33.3	33.3
	10	33.3	33.3
	11	33.3	33.3
	12	33.3	33.3
	13	33.3	33.3
	14	33.3	33.3
	15	33.3	33.3
	16	33.3	33.3
	17	33.3	33.3
	18	33.3	33.3
	19	33.3	33.3
	20	33.3	33.3

## Sheet: Fig. 3b Oxtr-ires-Cre
	flox-Ptger3																						Oxtr-ires-Cre; flox-Ptger3
% Food Intake Change	Days	1	2	3	4	5	6	7	8	9	10	11	12	13	14	15	16	17	18	19	20		Days	1	2	3	4	5	6	7	8	9	10	11	12	13	14	15	16	17	18	19	20
		-13.8083	-20.3939																					-29.8491	-30.9018	-44.7779	-47.779
		-15.7968	-37.1581	-31.2483	-46.2019																			4.11645	-27.1367	-34.1153	-35.0008	-40.9883
		-14.5402	-30.4816	-37.2544	-35.9114																			-16.703	-38.9676	-20.0605	-38.3953	-28.905
		-16.086	-18.1602	-21.4354	-37.7584	-18.3148	-26.1585																	-13.8962	-4.02609	-49.8063	-22.1105	-27.8211	-27.2529	-11.125
		2.91058	-18.4019	-25.8009	-37.0288	-31.6621	-19.7325	-9.81157	-9.41142	-13.9459	-12.9915	-10.3899	-13.5355	-5.49619	1.5469	-9.09315	-0.73819	6.90003	3.61863	-0.16336	0.00539			-10.8335	-23.8489	-25.2933	-27.0774	-26.6354	-26.1234	-9.28525	-19.0893	-8.93628	-5.25121	-9.2015	-9.93156	-6.67374	-5.23783	-8.65321	-3.23439	0.72043	0.05097	-1.55212	-6.81185
		-4.00227	-20.7553	-30.2977	-23.5186	-23.3056	-12.2661	-17.2382	-16.9179	-5.74116	-1.67772	-2.58212	-6.24768	-0.72253	-7.54698	0.16969	-6.28851	-2.31345	-1.60871	-9.00806	7.58311			-24.5603	-20.4757	-30.3217	-29.7289	-11.1751	-16.0034	-25.5254	-9.26687	-17.9004	-12.751	0.03152	1.54718	4.4475	4.92757	-0.99573	4.00881	-7.86781	8.42375	5.1676	2.69203
		-10.2205	-24.2252	-29.2073	-36.0838	-24.4275	-19.3857	-13.5249	-13.1647	-9.84353	-7.33462	-6.486	-9.89157	-3.10936	-3.00004	-4.46173	-3.51335	2.29329	1.00496	-4.58571	3.79425	Average		-15.2876	-24.2261	-34.0625	-33.3486	-27.105	-23.1266	-15.3119	-14.1781	-13.4183	-9.00108	-4.58499	-4.19219	-1.11312	-0.15513	-4.82447	0.38721	-3.57369	4.23736	1.80774	-2.05991	Average
% Motility Change	Days	1	2	3	4	5	6	7	8	9	10	11	12	13	14	15	16	17	18	19	20		Days	1	2	3	4	5	6	7	8	9	10	11	12	13	14	15	16	17	18	19	20
		-37.7817	-31.1009																					-6.49547	-25.0693	-15.1747	-29.0215
		-16.9209	-2.40959	-6.55823	-20.5597																			-21.845	-12.2266	-10.8964	-27.5217	-25.1583
		-16.0061	-5.17572	-34.8929	-26.6327																			-25.2723	-13.3139	-43.308	-28.7958	-30.5352
		-5.76636	-20.4582	-22.1243	-3.74929	-22.2353	-32.6622																	-8.09529	-2.00047	-29.5076	-30.3953	-22.709	-39.1032	-30.9209
		0.385471	-21.5159	-21.0886	-35.4622	-25.6712	-34.1346	-33.3511	-32.3486	-20.6712	-24.0958	-15.1502	-18.5978	-9.96294	-6.49799	-17.7253	-18.5213	-5.73741	-10.1216	-7.95795	-10.0981			-16.6791	-30.4741	-20.1852	-12.1016	-18.5052	-32.4086	-38.2934	-26.1479	-25.1746	-26.3159	-25.7916	-24.4147	-22.5317	-9.26587	-17.0483	-16.582	-13.3665	-8.63171	-11.1001	-4.83064
		-12.6153	-15.6926	-1.63366	-25.6686	-35.6348	-32.3411	-27.8387	-21.8735	-27.7226	-16.7237	-23.8214	-11.7499	0.24406	-13.6938	-10.8059	-3.95485	-14.2501	-18.7212	-13.7749	-0.8734			-31.9699	-25.7313	-7.80728	-17.1298	-35.2488	-23.1438	-29.7231	-29.9577	-34.2034	-32.8602	-16.6369	-14.1567	-10.6618	-13.591	-5.33649	-11.3431	-6.79151	-18.7986	-2.76048	-11.9598
		-14.7841	-16.0588	-17.2595	-22.4145	-27.8471	-33.046	-30.5949	-27.111	-24.1969	-20.4098	-19.4858	-15.1738	-4.85944	-10.0959	-14.2656	-11.2381	-9.99374	-14.4214	-10.8664	-5.48577	Average		-18.3928	-18.136	-21.1465	-24.1609	-26.4313	-31.5519	-32.9791	-28.0528	-29.689	-29.588	-21.2143	-19.2857	-16.5968	-11.4284	-11.1924	-13.9626	-10.079	-13.7151	-6.93027	-8.3952	Average
% Body Weight Change	Days	1	2	3	4	5	6	7	8	9	10	11	12	13	14	15	16	17	18	19	20		Days	1	2	3	4	5	6	7	8	9	10	11	12	13	14	15	16	17	18	19	20
		-6.61296	-15.2043																					-9.86908	-19.6669	-18.5123	-25.7508
		2.48999	-12.161	-8.95897	-7.51983																			-2.2568	3.43607	-0.867389	-10.5589	-13.6626
		-4.4966	1.42456	-8.4541	-9.54073																			-6.52173	7.27935	-3.83505	-14.7385	-23.8778
		-0.762722	7.18146	-7.03279	-20.8348	-19.2496	-10.7393																	1.30515	-3.81917	-14.2001	-11.0492	-24.7875	-26.3011	-24.1762
		-3.63881	1.31379	-8.34354	-1.7721	-8.04971	-17.0351	-24.9052	-10.4499	-16.6848	-13.4373	-6.12903	-7.38752	-2.25671	4.54406	1.88578	3.21158	7.39064	7.17107	7.75939	6.15072			-5.24449	-5.94625	1.51528	2.5699	-9.76149	-21.9717	-13.2612	-10.5665	-11.311	-14.245	-9.06453	-10.0366	-6.41556	-1.08602	-0.67445	4.20378	2.92613	7.25543	8.86369	3.53652
		-1.64842	-1.37846	-8.28431	-8.47747	-12.1641	-26.546	-14.515	-20.0069	-10.744	-6.33564	-4.91279	0.8868	5.12737	1.09214	5.15034	6.3443	4.18768	5.51003	5.46707	8.57952			-4.32004	-15.7523	-11.3797	-2.46462	-2.17154	-10.9877	-16.4657	-20.5625	-20.2753	-7.4902	-5.72677	-1.48256	0.59548	3.0095	5.53499	2.69538	8.89221	4.83711	3.45185	10.9454
		-2.44492	-3.13732	-8.21474	-9.62899	-13.1545	-18.1068	-19.7101	-15.2284	-13.7144	-9.88648	-5.52091	-3.25036	1.43533	2.8181	3.51806	4.77794	5.78916	6.34055	6.61323	7.36512	Average		-4.4845	-5.74486	-7.87987	-10.332	-14.8522	-19.7535	-17.9677	-15.5645	-15.7932	-10.8676	-7.39565	-5.7596	-2.91004	0.96174	2.43027	3.44958	5.90917	6.04627	6.15777	7.24096	Average
% Survival Rate	Days	flox-Ptger3	Oxtr-ires-Cre; flox-Ptger3
	1	100	100
	2	100	100
	3	83.3	100
	4	83.3	100
	5	50	83.3
	6	50	50
	7	33.3	50
	8	33.3	33.3
	9	33.3	33.3
	10	33.3	33.3
	11	33.3	33.3
	12	33.3	33.3
	13	33.3	33.3
	14	33.3	33.3
	15	33.3	33.3
	16	33.3	33.3
	17	33.3	33.3
	18	33.3	33.3
	19	33.3	33.3
	20	33.3	33.3

## Sheet: Fig. 3b Gabra1-ires-Cre
	flox-Ptger3																						Gabra1-ires-Cre; flox-Ptger3
% Food Intake Change	Days	1	2	3	4	5	6	7	8	9	10	11	12	13	14	15	16	17	18	19	20		Days	1	2	3	4	5	6	7	8	9	10	11	12	13	14	15	16	17	18	19	20
		-15.7205	-18.4383	-15.7436																				-5.47617	1.71625	1.26217	-5.02653
		-12.929	-7.1523	-35.4214																				-12.4578	-5.14856	2.55785	-11.1516	-13.4663	-37.0746
		-29.6216	-9.47885	-39.5287	-48.9315																			1.69542	-4.44416	4.57926	-7.34698	-11.2856	-17.1507
		-16.4696	-11.2582	-9.09716	-35.1607																			1.66005	-16.0936	-12.1062	-15.1444	-9.9653	7.08685	-17.0035	-32.0616
		-20.2388	-23.1302	-20.5244	-20.3685	-37.127																		9.02839	-9.11855	-18.6161	4.36494	-9.96932	-32.0187	-19.663	-19.274	-21.7487	-25.8998	-16.7412	-20.8102	-22.4845	-20.6488	-6.79628	6.2183	-0.0827021	-9.76566	-1.87964	-6.17533
		-8.98349	-7.32606	-17.7331	-34.5259	-36.3003																		-0.161781	-14.1315	-20.0993	-7.00861	9.14077	-22.8836	-32.2983	-19.4062	-30.4203	-12.7982	-30.0018	-31.1827	-8.34996	1.04091	-6.57936	-0.269399	-18.1116	-6.39958	-9.93231	-4.36257
		3.86929	-7.26472	-24.8768	-22.5716	-26.5385	-37.4345																	-2.48743	-4.99307	1.7142	-5.66857	-24.6975	-28.5657	-4.57924	-27.6265	-29.2115	-38.3668	-29.7862	-10.0518	-1.95193	-12.7854	-25.1352	-15.1107	8.4561	-9.43361	-11.1781	8.49163
		-10.029	-22.0739	-29.4124	-30.4514	-42.89	-47.7376	-45.3623	-47.4343	-44.5757	-29.6452	-14.8614	-12.1515	-7.31365	-0.0870185	-18.9005	-9.90962	-2.9832	-2.46837	2.05228	-8.25473			17.8357	8.11164	20.4671	-2.23725	-5.46372	-0.830815	-21.4436	-5.44501	-29.8202	-28.8895	-32.8064	-12.4327	-19.4843	-5.979	1.4378	-0.789198	-10.6352	-7.81109	2.20352	-1.74549
		-8.68771	-10.8239	-7.46239	-28.3875	-32.5411	-28.7002	-35.4479	-34.5442	-31.8125	-36.293	-23.7956	-24.3293	-6.93484	-12.4331	-4.98233	0.939016	8.70104	1.16269	-10.3323	-0.14872			-11.0609	-4.96979	-12.5662	-3.65754	-8.27794	-13.9344	-10.759	-23.7757	-14.8911	-27.5669	-23.5672	-27.6188	-10.9954	-2.40433	-1.04908	-11.7774	-15.0865	13.8297	7.91823	15.0486
		-15.7357	-28.862	-28.1668	-17.6889	-23.454	-32.5303	-37.4762	-36.9393	-32.326	-26.4451	-27.674	-13.6979	-19.2703	-6.31247	-8.15606	0.612571	-2.50703	-9.85225	-5.98928	3.84549			-10.169	9.85164	-13.629	-7.8165	-24.5894	-10.8852	-12.9331	-32.2816	-18.2169	-34.5462	-9.66981	-16.8163	-20.9795	-15.8807	0.0944115	-2.31784	-6.18917	-9.13583	-16.3757	-9.93545
		-13.4546	-14.5808	-22.7967	-29.7608	-33.1418	-36.6007	-39.4288	-39.6393	-36.238	-30.7944	-22.1103	-16.7262	-11.1729	-6.27753	-10.6796	-2.78601	1.07027	-3.71931	-4.75643	-1.51932	Average		-1.15935	-3.92197	-4.64363	-6.06931	-10.9527	-17.3619	-16.9543	-22.8387	-24.0514	-28.0112	-23.7621	-19.8188	-14.0409	-9.44288	-6.33795	-4.0077	-6.94152	-4.78602	-4.87399	0.22023	Average
% Motility Change	Days	1	2	3	4	5	6	7	8	9	10	11	12	13	14	15	16	17	18	19	20		Days	1	2	3	4	5	6	7	8	9	10	11	12	13	14	15	16	17	18	19	20
		-4.8822	-31.5735	-13.0216																				2.56236	4.73038	-6.74158	-25.5004
		-0.835866	-37.281	-18.3859																				-0.808649	1.81663	-1.17361	-0.78039	-6.55182	-13.5499
		-13.3525	-28.9965	-32.9783	-23.3711																			-8.88769	-5.80687	-0.374224	-1.60837	-9.06433	-18.6254
		-24.2711	0.845806	-49.7636	-9.97072																			1.87319	3.76786	17.5938	-16.4687	-5.3432	-17.7731	-37.4387	-22.2957
		-17.856	-28.5098	-32.0859	-12.8884	-36.4085																		-8.28166	-2.91511	6.50012	17.24	-5.40613	-13.5408	-6.33651	-13.7345	-26.0873	-18.1205	-7.16134	-17.4245	-7.74049	-32.2341	6.86754	-24.8853	-1.00957	2.8217	-8.68926	-13.0649
		-26.7572	-34.8799	-44.206	-31.8126	-20.9856																		-6.7699	-2.20888	2.77752	14.1834	1.32039	-2.81196	-26.1479	-16.233	-29.8063	-29.0617	-26.1274	-20.4076	-22.0013	-12.039	-8.99457	-18.2167	7.49726	-18.296	-0.0668885	-5.74219
		-23.6833	-13.727	-13.8922	-16.9193	-29.5014	-38.663																	1.91278	-6.07888	19.4336	-5.42086	-12.6221	-12.772	-11.7516	-10.3759	-26.8242	-25.2818	-27.8238	-40.294	-32.5002	-5.14852	-4.9472	1.22736	-6.00678	0.98687	2.11277	-1.79061
		-29.5943	-12.2957	-25.5994	-18.9565	-32.9425	-37.4692	-29.7143	-32.2371	-39.2617	-29.5428	-28.997	-18.3008	-21.3557	-3.54986	-5.52168	-12.9046	-3.62859	-5.60375	-2.07431	-9.54743			-0.210699	-0.0680559	-0.945025	8.09517	3.79283	-22.6727	-12.8255	-22.5102	-20.4104	-24.173	-23.5641	-21.1095	-15.7725	-3.34999	-23.6604	-4.59834	-16.4394	-4.46721	-17.8374	-3.14486
		9.5155	-13.2016	-25.9658	-50.7739	-35.5454	-33.8243	-40.7867	-35.7844	-34.6515	-30.7472	-36.9452	-28.8395	-10.4601	-1.03664	-16.3114	-6.00034	-10.2929	-16.2572	-11.9376	-3.67628			5.15829	-10.8696	12.1268	-4.16314	-2.52847	-17.1569	-17.202	-23.0158	-21.3164	-15.5111	-34.9861	-13.2982	-26.2079	-15.2484	-6.83544	-5.79399	-19.4289	4.31537	9.81529	13.1004
		-5.15757	-21.1757	-41.0143	-29.8466	-33.5502	-26.5552	-41.4145	-41.8886	-34.6458	-42.7166	-24.0306	-15.6224	-9.45698	-13.6223	-8.20388	-0.915155	-16.2938	-2.40893	-2.25749	1.77496			-2.11951	-5.05193	-18.9775	4.00969	-17.2346	2.57679	-21.844	-25.1497	-19.4506	-26.8047	-32.7632	-11.9306	-18.0819	-12.4798	-0.306242	-8.45416	-4.26162	9.75322	4.2672	-12.3523
		-13.6874	-22.0795	-29.6913	-24.3174	-31.4889	-34.1279	-37.3052	-36.6367	-36.1863	-34.3355	-29.9909	-20.9209	-13.7576	-6.06959	-10.0123	-6.6067	-10.0718	-8.08997	-5.42313	-3.81625	Average		-1.55715	-2.26844	3.02199	-1.04136	-5.95972	-12.9251	-19.078	-19.045	-23.9825	-23.1588	-25.4043	-20.7441	-20.384	-13.4166	-6.31272	-10.1202	-6.60816	-0.81434	-1.73304	-3.83241	Average
% Body Weight Change	Days	1	2	3	4	5	6	7	8	9	10	11	12	13	14	15	16	17	18	19	20		Days	1	2	3	4	5	6	7	8	9	10	11	12	13	14	15	16	17	18	19	20
		-5.67801	-6.59421	-10.4451																				-3.76766	0.37155	-1.39874	-7.87335
		-0.629949	1.21881	-17.738																				-1.02353	-5.09133	-4.29973	-0.77035	-15.1013	-2.01561
		2.13352	-1.36653	-15.6137	-24.402																			-2.23809	-1.39242	-4.28255	2.26483	-7.35888	-11.7718
		-7.43614	-11.2953	-12.1502	-10.948																			-1.12613	-0.665513	-7.39428	-5.33657	-8.34846	-0.0210476	-6.13914	-9.04887
		-6.9115	-15.5903	-7.23066	-9.06766	-16.8372																		-0.840168	-0.563709	3.69793	0.744584	1.53505	-4.05434	-7.69977	-1.24501	-9.9631	-14.8734	-16.3524	-7.12804	-5.88927	-7.69373	-6.7872	-3.0627	1.2209	1.08815	-0.487239	7.0972
		-5.8313	-8.92988	-4.01418	-15.7813	-9.87543																		1.42041	-1.28736	-5.35836	-9.65668	-11.8	-9.50741	-3.54301	-8.43537	-3.03991	-8.65685	-6.33788	-9.73336	-13.3126	-6.67778	-4.34303	0.684494	5.03596	-0.362744	-3.27597	-2.09344
		2.71861	-7.00118	-11.1048	-16.2878	-16.6432	-24.9379																	0.878069	-3.51004	-1.49328	0.383754	2.50216	-17.5825	-10.0314	-20.4529	-16.8799	-10.6629	-10.1672	-9.40777	-3.7027	-8.79074	-6.919	-6.6627	-2.59517	1.63705	2.77637	7.15629
		-17.2199	-19.408	-18.9921	-14.6523	-20.46	-19.8014	-18.9376	-22.3318	-22.8048	-25.5653	-15.1475	-17.922	-13.4928	-7.85371	-5.65173	-7.02049	-5.41388	0.467391	2.26276	3.81529			-1.93847	-1.88058	-4.34779	-4.43652	-4.81114	-8.94624	-10.7593	-8.84581	-8.66826	-15.0294	-13.0246	-10.1366	-7.67942	-1.88032	-5.02855	0.0183213	-5.58335	7.86309	3.09293	2.29436
		-1.74459	-3.23846	-6.47261	-16.5123	-14.9896	-16.5473	-22.934	-25.8331	-22.0623	-19.7761	-16.9886	-14.1117	-11.5598	-9.96249	-7.081	-3.17091	-4.14875	-2.0817	-0.030767	1.68584			0.00953404	1.92083	-0.69952	-13.0342	-1.53131	-8.8068	-12.6345	-3.85263	-8.9973	-11.3453	-14.4375	-13.1191	-6.43051	-4.61947	-0.292571	-2.95281	-0.707866	5.11107	3.2013	5.38106
		-5.42115	-4.67234	-6.89902	-12.3393	-21.4133	-14.7679	-21.7961	-23.4613	-25.3679	-19.3266	-20.4943	-14.6927	-11.2403	-9.22025	-8.66483	-6.00565	-1.74386	-1.52513	0.578944	4.02504			2.81184	-1.73243	-1.40689	-1.94329	-9.396	-7.90589	-13.507	-15.3719	-18.1123	-9.64346	-4.9902	-16.0206	-5.62602	-7.66985	-4.77439	-3.627	2.44694	-1.87886	7.31895	0.386454
		-4.60204	-7.68774	-11.0661	-14.9988	-16.7031	-19.0136	-21.2226	-23.8754	-23.4117	-21.556	-17.5435	-15.5755	-12.0976	-9.01215	-7.13252	-5.39902	-3.76883	-1.04648	0.93698	3.17539	Average		-0.58142	-1.3831	-2.69832	-3.96578	-6.03443	-7.84573	-9.18774	-9.6075	-10.9435	-11.7019	-10.885	-10.9243	-7.10675	-6.22198	-4.69079	-2.6004	-0.03043	2.24296	2.10439	3.37032	Average
% Survival Rate	Days	flox-Ptger3	Gabra1-ires-Cre; flox-Ptger3
	1	100	100
	2	100	100
	3	100	100
	4	80	100
	5	60	90
	6	40	90
	7	30	70
	8	30	70
	9	30	60
	10	30	60
	11	30	60
	12	30	60
	13	30	60
	14	30	60
	15	30	60
	16	30	60
	17	30	60
	18	30	60
	19	30	60
	20	30	60
