# Supplementary material for: An airway-to-brain sensory pathway mediates influenza-induced sickness
Source: Nature. 2023 Mar 8;615(7953):660–7. doi: 10.1038/s41586-023-05796-0 (PMC10033449; doi:10.1038/s41586-023-05796-0)
Supplement: Supplementary file 6 — Source Data Fig. 4 [file 41586_2023_5796_MOESM6_ESM.xlsx]

## Sheet: Fig. 4a
	Gabra1-ires-Cre; lsl-DTR -DT																						Gabra1-ires-Cre; lsl-DTR +DT
% Food Intake Change	Days	1	2	3	4	5	6	7	8	9	10	11	12	13	14	15	16	17	18	19	20		Days	1	2	3	4	5	6	7	8	9	10	11	12	13	14	15	16	17	18	19	20
		-18.8702	-47.2872																					-2.56008	-10.3239	-10.757	-18.7564
		-14.6946	-20.7791																					-6.81933	-4.41239	-6.89661	-5.96852	-28.9826	-30.1119	-14.8571
		-22.1289	-17.3769	-38.6142	-45.0356																			8.53218	-8.64402	-3.46447	-23.1386	-20.1196	-21.8601	-21.5281	-25.9127	-13.4844	-32.4976
		-5.45186	-35.2663	-29.12	-43.8932	-38.8557																		-4.64189	-1.75938	-7.5225	-13.3153	-19.5511	1.79137	-15.3449	-25.9476	-35.6007	-25.4467
		-16.9295	-11.4348	-22.4252	-14.3869	-37.713	-39.5212	-33.5395	-42.7644															1.7024	-4.69502	-3.48337	-11.8125	-6.77992	-13.5944	-33.0393	-37.3816	-23.2087	-14.372	-25.4633	-9.49408	-3.98852	-9.62749	-7.92723	-4.64961	9.92694	-3.05478	-7.29213	3.17061
		-15.4856	-13.342	-30.0072	-30.9615	-44.0197	-46.7443	-44.503	-38.9357	-33.5856	-29.2917													-1.29911	10.1409	11.2948	3.21048	-2.05445	-19.8456	-32.0832	-15.6839	-27.8479	-34.4975	-34.5663	-26.9096	-23.2777	-15.878	6.51494	-4.8758	-2.73653	-5.85301	-5.12723	7.72404
		-9.66906	-11.6428	-34.8418	-29.4125	-36.5362	-34.1301	-34.6992	-36.1912	-22.4861	-18.4177	-25.3331	-20.8414	-4.39186	-4.55272	2.85651	-3.07271	4.52871	2.44076	-4.15175	4.36425			4.23984	-18.6215	-15.3725	7.32449	-20.2956	-7.38173	-19.4679	-12.2234	-12.872	-26.3977	-16.2206	-20.6718	-15.8286	-3.22039	-10.0425	-7.857	2.66785	-3.66896	-4.07744	-9.66285
		-15.6616	-7.51764	-23.7716	-20.8749	-28.5847	-38.0071	-36.9735	-20.6658	-31.6425	-32.6738	-16.8876	-12.6111	-14.1232	-9.64316	-7.10289	1.91045	-0.74713	-2.48632	5.54609	-2.48027			-0.42882	6.93966	7.05261	5.90197	-6.88572	-9.53072	-17.3593	-25.8827	-37.2949	-28.8558	-18.7983	-22.1995	-12.9093	3.12782	-4.89806	9.88729	-9.38318	10.3656	10.6571	-0.552685
		-14.8614	-20.5808	-29.7967	-30.7608	-37.1418	-39.6007	-37.4288	-34.6393	-29.2381	-26.7944	-21.1103	-16.7262	-9.25752	-7.09794	-2.12319	-0.58113	1.89079	-0.02278	0.69717	0.94199	Average		-0.15935	-3.92197	-3.64363	-7.06931	-14.9527	-14.3619	-21.9543	-23.8387	-25.0514	-27.0112	-23.7621	-19.8188	-14.001	-6.39951	-4.08822	-1.87378	0.11877	-0.55278	-1.45992	0.16978	Average
% Water Intake Change	Days	1	2	3	4	5	6	7	8	9	10	11	12	13	14	15	16	17	18	19	20		Days	1	2	3	4	5	6	7	8	9	10	11	12	13	14	15	16	17	18	19	20
		-25.4014	-39.8129																					2.0868	-5.05902	-1.24189	-7.18091
		-9.59287	-22.2396																					4.64735	1.85376	-8.15555	-20.3094	-1.34408	-12.2512	-14.6097
		-7.58746	-21.2361	-27.5908	-26.6469																			5.5892	5.7583	-5.95553	-4.94345	-6.95555	-5.00156	-24.9729	-34.785	-10.0992	-10.4879
		-4.32465	-5.24307	-15.9037	-35.7094	-36.2946																		6.92725	-1.87054	3.07661	-7.39163	-16.6056	-14.4465	-24.0308	-7.52216	-31.1345	-31.3801
		-17.4262	-24.3364	-30.5644	-26.8143	-31.7978	-42.1547	-39.1588	-42.7882															-8.08545	-13.1159	8.88005	10.1187	-7.30867	-16.6495	-20.4632	-15.1609	-17.7186	-23.9538	-12.1604	-18.6872	-13.7352	-14.6769	-7.79027	-11.8182	-3.80856	-3.7264	-13.3966	-2.23853
		-4.23764	-10.0809	-16.5565	-17.6752	-20.5111	-31.8502	-37.6399	-29.547	-26.3416	-25.1515													8.52352	-7.97236	-7.79258	-11.1121	-20.3241	-13.1845	3.89048	-31.8879	-23.367	-31.3425	-20.0155	-18.6719	-17.5361	-10.6574	-0.517428	-10.7803	3.07989	3.24343	-0.178063	7.38471
		-13.8738	-9.08944	-19.2453	-25.6482	-30.731	-39.4756	-34.4602	-18.8867	-22.7299	-20.6028	-16.1298	-6.88432	-12.7966	-5.28182	-2.14836	-4.34095	1.57162	4.25403	7.25008	6.36002			-19.6099	-5.35301	3.88412	2.93332	-14.3158	-1.39444	-11.6646	-17.6766	-13.101	-15.0085	-23.0027	-16.7637	-12.2505	-7.96037	-12.6675	-4.54524	3.63208	9.97819	1.88743	8.94216
		-24.0623	-26.5614	-21.9362	-32.7921	-30.1086	-31.6749	-24.6563	-27.5297	-33.4897	-31.5176	-22.7028	-14.0928	-4.79703	-10.167	-7.26748	0.82389	-3.76858	-2.26201	-2.63192	-1.63954			6.4307	13.9781	-19.1655	-10.3598	-7.07356	-12.4127	-26.2872	-16.9021	-24.5747	-13.2487	-11.0697	-4.24726	0.860073	-3.03611	-4.72682	-0.958613	-7.29297	-3.51418	10.5	-7.8807
		-13.3133	-19.825	-21.9661	-27.5477	-29.8886	-36.2888	-33.9788	-29.6879	-27.5204	-25.7573	-19.4163	-10.4886	-8.79681	-7.72442	-4.70792	-1.75853	-1.09848	0.99601	2.30908	2.36024	Average		0.81369	-1.47258	-3.30878	-6.03066	-10.561	-10.7629	-16.8768	-20.6558	-19.9992	-20.9036	-16.5621	-14.5925	-10.6654	-9.0827	-6.42551	-7.02557	-1.09739	1.49526	-0.2968	1.55191	Average
% Motility Change	Days	1	2	3	4	5	6	7	8	9	10	11	12	13	14	15	16	17	18	19	20		Days	1	2	3	4	5	6	7	8	9	10	11	12	13	14	15	16	17	18	19	20
		-18.4297	-15.0978																					0.627082	2.87529	12.4827	-11.2665
		-28.6341	-13.0185																					2.00625	6.17886	-16.5797	2.33569	4.46419	-23.4121	-21.6116
		-14.3022	-12.98	-41.5585	-36.4456																			-0.422349	-11.8543	16.2834	0.716113	-9.76859	-20.6336	-7.12741	-33.7664	-28.6231	-14.6371
		-3.68726	-28.6776	-34.9995	-54.4638	-47.0192																		-18.7301	0.0116906	-1.00186	6.75289	-2.58328	-8.19138	-25.0941	-20.0496	-9.48059	-41.9843
		-36.8724	-29.613	-47.6965	-28.7749	-39.5936	-30.9593	-35.4571	-46.3424															8.68353	18.9426	-9.61504	1.23919	-9.58087	-25.022	-18.1769	2.30012	-33.5709	-5.4256	-13.5044	-22.2005	-30.3575	-7.18787	-9.47839	-10.9	3.70819	2.70816	-5.62964	-6.07387
		-0.632015	-25.3126	-13.2872	-41.3133	-35.841	-47.3576	-36.7598	-33.291	-55.8455	-53.6245													0.931017	-13.3682	8.60054	0.918014	-21.6484	-2.17014	-21.0906	-21.9396	-14.7846	-19.6888	-32.456	-6.24974	-9.74892	-21.9116	-14.204	5.47722	-1.51302	-5.32287	14.45	7.94138
		-11.8737	-30.4127	-18.5669	-17.4161	-49.1354	-45.6212	-53.4458	-50.6707	-44.0647	-38.0153	-32.0389	-32.8002	-28.6326	-22.194	-6.26819	-9.15803	3.96387	-2.51055	-2.77673	-2.77233			-6.74517	13.6529	-2.15358	-0.754472	4.91765	-9.56623	-12.5464	-11.529	-27.3158	-23.7346	-10.5168	-25.0507	-15.0969	-7.61177	-4.09644	-6.17709	9.65243	6.534	-6.60863	-4.22106
		-19.0683	-29.5237	-28.0391	-27.4907	-35.8554	-32.5736	-39.5581	-48.2428	-41.6488	-41.3668	-43.943	-27.0416	-17.7835	-11.7229	-11.8589	-0.60277	-4.30875	5.25793	5.99409	8.07677			1.19252	-18.5863	0.159516	-8.27175	-7.51871	-1.48023	-6.89928	-29.2856	-30.1201	-33.4823	-21.1401	-17.4753	-11.0651	-19.8714	-8.41717	-1.30968	-8.04452	6.1639	-7.80246	8.66262
		-16.6874	-23.0795	-30.6913	-34.3174	-41.4889	-39.1279	-41.3052	-44.6367	-47.1864	-44.3355	-37.9909	-29.9209	-23.2081	-16.9584	-9.06355	-4.8804	-0.17244	1.37369	1.60868	2.65222	Average		-1.55715	-0.26844	1.02199	-1.04136	-5.95972	-12.9251	-16.078	-19.045	-23.9825	-23.1588	-19.4043	-17.7441	-16.5671	-14.1457	-9.049	-3.22739	0.95077	2.5208	-1.39769	1.57727	Average
% Body Weight Change	Days	1	2	3	4	5	6	7	8	9	10	11	12	13	14	15	16	17	18	19	20		Days	1	2	3	4	5	6	7	8	9	10	11	12	13	14	15	16	17	18	19	20
		-4.48215	-15.4988																					-2.9918	2.49027	1.92547	-16.2963
		-0.568085	-11.9813																					-0.759002	-2.68398	-6.33324	-4.17633	-15.795	-10.5788	-12.1566
		1.06721	1.93959	-15.8118	-20.4066																			-1.01396	-1.67888	-5.92367	-2.81831	2.58793	-12.6311	-1.57254	-2.52387	-6.47946	-17.819
		-7.82375	-20.0729	-15.7679	-20.2128	-17.9583																		-3.21132	-1.83435	-0.73278	-0.60852	-7.98195	-14.2289	-10.1011	-4.82547	-13.522	-20.956
		-8.0075	-6.92572	-6.82746	-14.1987	-20.9933	-23.0967	-26.4509	-25.9713															-0.29397	-0.618665	1.56201	-1.28749	-3.44569	0.295251	-9.95752	-18.0112	-5.97606	-11.5281	-13.4361	-10.9477	-9.03432	-7.81304	-5.31201	-2.9815	-6.38941	2.35108	-2.11521	-3.43147
		-9.2771	-8.58364	-9.46922	-11.6123	-7.41313	-18.5244	-17.8183	-17.9517	-20.552	-24.3901													-1.63474	4.91541	-2.14894	-2.66248	-3.59006	-2.27957	-5.67175	-11.1302	-10.077	-13.3643	-14.5285	-4.57193	-7.10636	-5.35419	-3.41219	-4.11645	0.0159335	-6.50386	-4.62922	-2.91574
		-2.27347	-8.78056	-7.2722	-13.308	-22.4078	-14.9345	-17.5695	-25.0301	-24.4629	-19.6916	-14.244	-16.5055	-9.87239	-7.18571	-8.57159	-7.49356	-6.66009	-1.39511	-3.77588	-1.32342			-0.203564	-4.00512	0.875775	3.69106	-9.40268	-10.0604	-13.5747	-7.48201	-15.4684	-4.38045	-6.68096	-12.8493	-16.0234	-13.7802	-15.5277	-10.5136	-10.1151	-2.02416	0.75985	-2.26622
		-5.45148	-7.59855	-17.2478	-10.2546	-19.7431	-19.499	-19.0515	-18.5485	-19.2201	-17.5862	-18.843	-12.6454	-13.4108	-12.5349	-3.97259	-3.63348	-3.12165	-5.99411	0.0842	2.21502			5.457	0.350509	-2.81119	-7.56789	-4.61356	-5.43665	-18.2799	-13.6722	-14.1379	-8.16363	-8.89431	-15.3281	-11.6696	-9.10846	-6.97468	-6.9058	-4.70708	-6.37726	2.50126	6.2773
		-4.60204	-9.68774	-12.066	-14.9988	-17.7031	-19.0136	-20.2226	-21.8754	-21.4117	-20.556	-16.5435	-14.5755	-11.6416	-9.86031	-6.27209	-5.56352	-4.89087	-3.69461	-1.84584	0.4458	Average		-0.58142	-0.3831	-1.69832	-3.96578	-6.03443	-7.84573	-10.1877	-9.6075	-10.9435	-12.7019	-10.885	-10.9243	-10.9584	-9.01396	-7.80665	-6.12933	-5.29891	-3.13855	-0.87083	-0.58403	Average
% Survival Rate	Days	Gabra1-ires-Cre; lsl-DTR -DT	Gabra1-ires-Cre; lsl-DTR +DT
	1	100	100
	2	100	100
	3	75	100
	4	75	100
	5	62.5	87.5
	6	50	87.5
	7	50	87.5
	8	50	75
	9	37.5	75
	10	37.5	75
	11	25	50
	12	25	50
	13	25	50
	14	25	50
	15	25	50
	16	25	50
	17	25	50
	18	25	50
	19	25	50
	20	25	50

## Sheet: Fig. 4b
	Sham												Nerve cut
% Food Intake Change	Days	1	2	3	4	5	6	7	8	9	10		Days	1	2	3	4	5	6	7	8	9	10
		-23.2446	-18.6815											3.74804	0.62886	0.343869	-13.3491
		-20.783	-14.446	-31.9796										0.109602	-7.26033	3.40586	-2.23204	-12.8148
		-19.9492	-19.8587	-19.3668										-3.30196	1.80859	-2.36653	0.670014	-0.716725	-8.34728	-4.30107	-3.04571	-10.5729
		-16.9072	-13.7058	-19.5951	-25.2502	-23.7412								2.23235	-1.81959	-4.17243	-1.23081	0.579155	-11.3858	-8.8196	-0.157333	-8.08718	-4.25193
		-15.5921	-23.4279	-27.1802	-21.7293	-25.269	-27.3086	-19.2769						1.56786	-3.43607	1.8261	-2.23212	-4.64418	-7.57029	-5.53086	-10.2191	-5.06122	-5.06551
		-15.3128	-28.6286	-25.6665	-24.7339	-24.6388	-20.7779	-19.7943	-18.8804	-15.7462	-20.487			2.59428	8.96619	-2.90256	-6.28026	-3.68318	-10.999	-15.7727	-7.58726	-7.77223	-7.15123
		-6.84282	-24.2099	-18.0834	-29.9969	-27.1753	-21.3392	-25.3849	-24.3758	-18.323	-17.6179			-6.18224	-3.57273	-4.57387	1.92924	-1.83214	-1.18394	-10.8981	-7.54724	-8.43533	1.35017
		-12.799	-14.5686	-26.4087	-32.2961	-29.0036	-28.0712	-24.2451	-18.7063	-21.9739	-14.703			3.46496	2.14036	1.83452	-5.14396	-8.36545	-4.22849	-3.06626	-11.4915	0.537357	-11.6935
		-16.4288	-19.6909	-24.0401	-26.8013	-25.9656	-24.3742	-22.1753	-20.6542	-18.681	-17.6027	Average		0.52911	-0.31809	-0.82563	-3.48363	-4.49676	-7.2858	-8.06476	-6.67469	-6.56525	-5.3624	Average
% Water Intake Change	Days	1	2	3	4	5	6	7	8	9	10		Days	1	2	3	4	5	6	7	8	9	10
		-11.0487	-14.4593											-1.4186	-2.18626	7.22882	-14.3498
		-17.3679	-21.2248	-19.7911										3.22216	2.36811	-0.655864	-0.121816	-10.7464
		-14.9143	-22.7148	-20.7829										4.50898	-2.64409	0.941607	-1.48751	-4.52515	-6.96658	-6.6474	-2.72692	-9.30958
		-18.4759	-15.3176	-9.77243	-26.3048	-22.5561								-4.72715	0.477438	-7.99883	-5.70429	-7.26346	-7.63964	-4.05614	-8.56385	-11.0234	-9.36565
		-17.5216	-6.33726	-23.4111	-29.8039	-28.7904	-17.3325	-22.0262						-3.40391	4.29379	2.68817	-1.25744	-7.32549	-10.8176	-14.21	-8.38753	-4.39596	-14.6259
		-2.47052	-10.561	-18.2576	-19.2716	-24.5987	-22.4558	-18.1552	-20.376	-11.9154	-14.6074			-1.4879	-6.51837	-2.16814	-6.58822	-5.093	-2.65524	-6.66803	-7.59057	-8.77465	-2.40394
		-11.8634	-8.03845	-13.0919	-23.167	-21.9078	-23.9598	-24.5922	-14.1074	-16.1792	-10.5645			2.3724	7.05501	-0.807919	-1.52828	-6.81516	-16.7471	-12.2976	-12.8104	-15.229	-9.83702
		-5.63668	-16.9054	-14.3909	-18.4674	-20.3542	-25.3926	-16.7177	-18.7597	-14.7856	-16.9353			0.0809765	1.31645	-6.67777	-5.77862	1.59878	-12.9679	-6.96306	-14.2832	-4.49375	-4.1653
		-12.4124	-14.4448	-17.0711	-23.4029	-23.6414	-22.2852	-20.3728	-17.7477	-14.2934	-14.0357	Average		-0.10663	0.52026	-0.93124	-4.602	-5.73856	-9.63233	-8.47371	-9.06041	-8.87106	-8.07957	Average
% Motility Change	Days	1	2	3	4	5	6	7	8	9	10		Days	1	2	3	4	5	6	7	8	9	10
		-10.7848	-29.0741											-1.92238	-2.30228	-3.61928	-10.97
		-14.0005	-13.063	-28.1832										-6.26838	-14.4608	-0.936526	-8.12354	-20.7483
		-10.9313	-17.6459	-28.1069										-3.57755	-2.66966	3.95866	1.43005	-8.24616	-16.5472	-13.6627	-6.28497	-14.2675
		-2.70098	-16.075	-18.3595	-26.2453	-27.8928								0.832293	2.87378	-0.0574155	5.34162	-10.129	-5.55218	-11.4636	-11.9691	-5.22987	-8.08233
		-18.0341	-14.9236	-19.2432	-18.9424	-29.6182	-31.6093	-20.5379						-4.68644	-4.06811	-5.38341	-7.95082	-10.5136	-18.9278	-6.49705	-14.0363	-9.79318	-2.47375
		-14.7848	-9.04895	-19.5996	-29.0407	-28.9553	-19.5407	-14.1478	-22.9548	-12.9013	-12.1529			-2.36164	-8.10231	-13.8103	-2.9044	-7.57397	-10.3443	-14.231	-19.4349	-4.23072	-6.97687
		-21.2726	-22.1931	-28.5381	-23.9015	-17.7806	-28.0309	-24.2488	-16.6895	-20.1438	-21.1775			-5.62464	4.16677	1.3337	-8.57581	-5.07912	-14.8183	-4.37787	-14.4516	-10.4065	-12.0921
		-12.8498	-6.49995	-22.0621	-21.7511	-23.5846	-23.8608	-22.518	-17.2658	-16.8919	-19.2633			1.91361	-3.27573	-1.95464	-0.406023	-9.94149	-7.21488	-12.5978	-15.5459	-15.9812	-13.2532
		-13.1699	-16.0654	-23.4418	-23.9762	-25.5663	-25.7604	-20.3631	-18.97	-16.6457	-17.5313	Average		-2.71189	-3.47979	-2.55865	-4.01987	-10.3188	-12.2341	-10.4717	-13.6205	-9.98483	-8.57565	Average
% Body Weight Change	Days	1	2	3	4	5	6	7	8	9	10		Days	1	2	3	4	5	6	7	8	9	10
		-3.68789	-9.91167											-1.11096	-3.15916	-0.818323	-5.95909
		-9.37955	-7.3795	-14.4806										1.56081	-1.27212	-4.85521	-6.06417	-7.78492
		-6.76006	-15.8704	-11.539										2.00797	0.328741	-3.43031	1.20283	-5.63009	-3.70292	-6.7628	-8.7878	-9.55763
		-8.56931	-8.97554	-9.9561	-17.5772	-14.5104								-2.55897	0.0697091	0.696687	-0.598934	-1.91421	-2.47177	-3.23654	-4.28314	-2.77605	-0.77155
		-7.16399	-9.98771	-12.3049	-17.97	-16.2674	-12.8542	-11.1108						1.18928	-1.20729	-1.36593	-1.13386	0.114972	-5.34285	-2.09795	-7.61906	-4.2286	-6.32688
		-4.96095	-3.63269	-7.871	-13.7633	-11.5106	-15.1288	-10.712	-10.9984	-11.1101	-12.5056			-0.736988	-0.267867	-1.8388	-4.09521	-5.95071	-6.71164	-6.02503	-2.36896	-5.62254	-6.57621
		-7.12594	-9.30033	-14.4347	-16.5531	-13.9486	-10.9852	-16.7227	-13.8076	-9.64227	-12.089			-0.0160121	-0.0897077	-0.147671	-2.49722	-4.95371	-8.06363	-9.14064	-3.91303	-7.4381	-7.7055
		-5.58743	-7.03408	-14.1184	-13.6675	-20.4764	-15.9112	-14.2152	-11.5986	-13.2878	-8.77077			2.88511	-3.53758	-1.91444	-1.22018	-3.94793	-4.82373	-9.0248	-3.68717	-4.16026	-4.8814
		-6.65439	-9.01149	-12.1007	-15.9062	-15.3427	-13.7198	-13.1902	-12.1349	-11.3467	-11.1218	Average		0.40253	-1.14191	-1.70925	-2.54573	-4.29523	-5.18609	-6.04796	-5.10986	-5.63053	-5.25231	Average
% Survival Rate	Days	Sham	Nerve cut
	1	100	100
	2	100	100
	3	87.5	100
	4	62.5	100
	5	62.5	87.5
	6	50	75
	7	50	75
	8	37.5	75
	9	37.5	75
	10	37.5	62.5
