# Supplementary material for: An airway-to-brain sensory pathway mediates influenza-induced sickness
Source: Nature. 2023 Mar 8;615(7953):660–7. doi: 10.1038/s41586-023-05796-0 (PMC10033449; doi:10.1038/s41586-023-05796-0)
Supplement: Supplementary file 7 — Source Data Fig. 5 [file 41586_2023_5796_MOESM7_ESM.xlsx]

## Sheet: Fig. 5c
control	Influenza A virus
19.6197	6.43391
15.347	10.235
25.6439	12.2355
19.3488	7.5202
19.5983	6.11285
19.8455	8.23498
20.0572	9.23498
29.346	5.79343
20.4594	9.23498
19.2383	6.16317
21.7124	7.23498
19.4772	8.32499
22.4598	11.236
20.473	11.3298
20.0428	10.235
25.346	7.43299
19.2605	12.236
20.3551	8.23498
18.0756	5.10549
21.9084	7.00689
21.6747	6.69433
19.8524	11.235
18.5009	9.25982
14.2396	10.236
18.3913	9.23498
19.7697	9.23985
19.3221	6.29482
19.624	6.20346
22.4412	6.90202
20.3942	8.44401
