# Supplementary material for: An airway-to-brain sensory pathway mediates influenza-induced sickness
Source: Nature. 2023 Mar 8;615(7953):660–7. doi: 10.1038/s41586-023-05796-0 (PMC10033449; doi:10.1038/s41586-023-05796-0)
Supplement: Supplementary file 8 — Source Data Extended Data Fig. 1 [file 41586_2023_5796_MOESM8_ESM.xlsx]

## Sheet: ED Fig. 1a
% Food Intake Change	vehicle	Influenza A virus - Low	Influenza A virus - Medium	Influenza A virus - High
	-0.31363	-5.37296	-18.0386	-27.6714
	0.070141	-3.60802	-18.3627	-28.8846
	-0.1877	-3.48469	-18.1246	-35.0076
	-0.47275	-2.38266	-24.8135	-30.2229
	0.443142	-5.98227	-21.9912	-26.8905
	0.647813	-6.45828	-22.1753	-31.151
	0.0311693	-4.54815	-20.5843	-29.9713	Average
% Water Intake Change	vehicle	Influenza A virus - Low	Influenza A virus - Medium	Influenza A virus - High
	-0.68787	-0.2919	-25.8201	-38.0986
	0.680515	2.49144	-14.8455	-30.7295
	-0.86616	-0.47792	-24.7449	-49.1948
	-0.05721	-3.85745	-23.0223	-33.494
	1.72312	-9.09603	-18.4217	-28.9635
	-0.6209	-0.52298	-20.1799	-29.7816
	0.0285825	-1.95914	-21.1724	-35.0437	Average
% Motility Change	vehicle	Influenza A virus - Low	Influenza A virus - Medium	Influenza A virus - High
	0.58771	-6.02795	-29.0667	-49.0831
	-1.39549	-2.20571	-23.6237	-44.9839
	0.316284	-4.55484	-22.3756	-49.0278
	0.249245	0.995282	-27.909	-43.5649
	-0.37363	0.22126	-33.8617	-43.472
	0.129531	-9.18814	-42.7574	-57.6313
	-0.0810583	-3.46002	-29.9323	-47.9605	Average
% Body Weight Change	vehicle	Influenza A virus - Low	Influenza A virus - Medium	Influenza A virus - High
	1.26406	-8.71596	-11.6033	-16.3684
	2.85029	-6.66434	-13.1417	-10.2144
	3.99957	-3.46699	-11.9726	-16.1544
	-0.39136	-6.07164	-10.3766	-10.5743
	4.03831	-5.1642	-15.8406	-13.1052
	-0.86179	-5.58346	-11.7546	-21.0616
	1.81651	-5.94443	-12.4482	-14.5797	Average

## Sheet: ED Fig. 1b
Plasma	vehicle				Influenza A virus				Influenza A virus + ibuprofen
Day 0	0.0304005	0.00854252	0.010103		0.0155104	0.00226076	0.0397496		0.0105039	0.0172129	0.096896
Day 1	0.00710853	0.00980373	0.102145		2.38481	2.01908	1.63766		0.0419339	0.0725265	0.0144274
Day 3	0.00324084	0.101768	0.209687		3.42008	3.97828	3.13972		0.282826	0.682725	0.00665911
Day 5	0.00684927	0.0541184	0.0289091		5.68455	4.42897	4.41332		0.0835167	0.177704	0.611329
Day 7	0.00522854	0.00832538	0.0877739		5.55276	4.95392	6.94149		0.876943	1.11089	0.651507
Day 9	0.0687989	0.0850853	0.00513421		6.50602	5.0428	5.07956		1.08182	0.115	0.587463
Plasma	vehicle				Influenza A virus				Influenza A virus + aspirin
Day 0	0.0882142	0.0171685	0.0479474		0.0794037	0.0647257	0.0498206		0.05337	0.0420646	0.0679754
Day 1	0.0357309	0.100593	0.0164959		2.34615	2.14281	2.9298		0.00207901	0.0708169	0.00618412
Day 3	0.0550645	0.0395244	0.0061811		4.15794	3.91207	4.61699		0.387488	0.208849	0.0566725
Day 5	0.0621649	0.114531	0.0447041		5.38054	5.21562	5.77049		0.162717	0.0944311	0.0682022
Day 7	0.0495983	0.0627228	0.0393289		6.23153	6.88082	6.26717		0.3319	0.124411	0.112729
Day 9	0.088686	0.0169302	0.00298384		6.0642	5.62676	5.64908		0.231044	0.205726	0.13218
BALF	vehicle				Influenza A virus
Day 0	0.0548828	0.0289655	0.00886275		0.00673445	0.00115554	0.15954
Day 1	0.00727677	0.0239034	0.0785967		1.1786	0.738739	0.857124
Day 3	0.0231936	0.0363241	0.0218006		1.33141	1.27911	1.21642
Day 5	0.0488148	0.0490123	0.0404771		2.1278	2.00793	1.91137
Day 7	0.0366723	0.0111059	0.00734638		2.34561	2.14758	2.4882
Day 9	0.0162722	0.0337308	0.0852014		2.43584	2.52891	2.32204
Day 11	0.00345802	0.0114514	0.153421		2.21861	2.02259	2.11319
