# Supplementary material for: An airway-to-brain sensory pathway mediates influenza-induced sickness
Source: Nature. 2023 Mar 8;615(7953):660–7. doi: 10.1038/s41586-023-05796-0 (PMC10033449; doi:10.1038/s41586-023-05796-0)
Supplement: Supplementary file 9 — Source Data Extended Data Fig. 2 [file 41586_2023_5796_MOESM9_ESM.xlsx]

## Sheet: ED Fig. 2a
Intraperitoneal					Intranasal
vehicle	0.01 PGE2	0.05 PGE2	0.5 PGE2		vehicle	0.0625 PGE2	0.125 PGE2	0.25 PGE2	0.5 PGE2
1.195	0.813	0.631	0.238		1.332	0.712	0.545	0.452	0.051
1.068	0.838	0.487	0.214		1.34	0.933	0.6	0.014	0.137
0.953	0.42	0.469	0.072		1.494	0.856	0.627	0.003	0.019
1.119	0.79	0.512	0.061		1.047	0.809	0.537	0.479	0.044
1.311	0.834	0.533	0.358		1.198	0.838	0.738	0.427	0.087
1.065	0.673	0.303	0.039		1.494	0.835	0.598	0.276	0.286
1.074	0.653	0.509	0.162		1.188	0.843	0.614	0.344	0.362
1.035	0.881	0.519	0.111		1.354	0.798	0.614	0.254	0.007
1.164	0.602	0.331	0.122		0.884	0.823	0.623	0.314	0.352
					0.677	0.829	0.609	0.356	0.265
					0.858				0.45
					1.437				0.53
					1.369				0.251
					1.365				0.136
					1.17				0.132
					1.198				0.19
					1.289				0.162
					1.116				0.223
					1.548				0.111
					1.608				0.256
					1.729
					1.485
					1.452
					1.33
					1.218
					1.4
					1.139
					1.288

## Sheet: ED Fig. 2b
Intraperitoneal					Intranasal
vehicle	0.025 EP3 agonist	0.1 EP3 agonist	0.5 EP3 agonist		vehicle	0.025 EP3 agonist
1.292	0.472	0.091	0.018		1.132	0.308
1.326	0.393	0.182	0.016		1.34	0.496
0.74	0.537	0.302	0.021		1.294	0.451
1.35	0.421	0.213	0.019		1.047	0.516
1.119	0.452	0.23	0.009		1.198	0.479
1.227	0.515	0.334	0.033		1.194	0.415
1.463	0.485	0.423	0.152		1.188	0.356
0.966	0.409	0.328	0.136		1.354	0.403

## Sheet: ED Fig. 2c
Time After Injection (min)	ΔF/F vehicle													ΔF/F PGE2
0	-0.00010935	-4.764e-05	-3.6362e-05	-2.7869e-05	-7.4859e-06	2.6897e-05	3.2815e-05	-7.6721e-05	-0.00014231	0.00013094	-6.006e-06	7.2231e-05		-3.4703e-05	-0.00011635	-4.4075e-05	-3.2207e-05	-2.9817e-05	-6.6167e-05	2.8967e-05	2.5661e-05	0.00010229	2.7081e-05	-2.6106e-05	3.406e-05
10	-0.00072966	-0.0081	-0.0061	-0.00077537	0.0108	-0.0083	-0.0075	-0.0056	0.0581	0.017	0.0178	-0.012		-0.0395	-0.0494	-0.0603	-0.0737	-0.1139	-0.2601	-0.0248	-0.0431	-0.1906	-0.1294	-0.0526	-0.0269
20	-0.0219	-0.0097	0.0137	0.0042	0.0192	-0.0016	0.008	0.0182	0.0502	0.0045	0.0512	0.039		-0.0307	-0.0452	-0.0526	-0.0608	-0.1135	-0.2389	-0.0206	-0.0269	-0.1379	-0.0986	-0.0258	-0.0059
30	-0.0438	-0.0153	0.018	-0.0151	0.02	-0.0218	0.0128	-0.00010101	-0.0082	-0.0893	0.0793	0.0742		-0.0147	-0.0917	-0.0274	-0.033	-0.0902	-0.1897	-0.00042667	-0.0045	-0.0733	-0.0664	0.00022286	0.0063
40	-0.0667	-0.0032	0.0214	-0.0099	0.0245	-0.063	0.0151	-0.0076	-0.0512	-0.1161	0.0697	0.0401		-0.00049135	-0.1234	-0.0307	-0.0172	-0.0616	-0.1209	0.0273	0.023	-0.0353	-0.051	0.0165	-0.0092
50	-0.1001	-0.0195	0.0117	-0.0239	0.032	-0.0628	0.0099	-0.0153	-0.0553	-0.1548	0.0717	-0.0347		0.0243	-0.1131	-0.0412	-0.0303	-0.0441	-0.131	0.0219	0.0464	-0.1266	-0.0381	0.0193	-0.0101
60	-0.0766	-0.0224	0.0218	-0.035	0.0321	-0.0749	0.0239	-0.012	-0.1129	-0.2081	0.0578	-0.0013		0.0246	-0.1255	-0.0373	-0.0336	-0.0273	-0.1446	0.034	0.0506	-0.1522	-0.0519	0.029	0.00043561
