# Supplementary material for: An airway-to-brain sensory pathway mediates influenza-induced sickness
Source: Nature. 2023 Mar 8;615(7953):660–7. doi: 10.1038/s41586-023-05796-0 (PMC10033449; doi:10.1038/s41586-023-05796-0)
Supplement: Supplementary file 10 — Source Data Extended Data Fig. 3 [file 41586_2023_5796_MOESM10_ESM.xlsx]

## Sheet: ED Fig. 3a
LEFT
flox-Ptger3, vehicle												flox-Ptger3, Influenza A virus												Gabra1-ires-Cre; flox-Ptger3, Influenza A virus
Days	1	2	3	4	5	6	7	8	9	10		Days	1	2	3	4	5	6	7	8	9	10		Days	1	2	3	4	5	6	7	8	9	10
	36.4077	36.8251	37.8061	36.595	36.6787	36.6569	36.4134	36.8546	36.1585	36.8765			35.8617	35.0761											36.5187	36.8351	36.6349
	36.7153	36.3128	36.5841	36.651	36.6312	36.4095	36.7902	36.7801	36.8137	36.5368			35.9879	35.2013	34.6919										36.6232	36.4295	35.6459	35.8279	35.7576
	36.3669	37.204	36.6467	36.5218	36.5392	36.8731	36.5043	36.7488	37.0935	36.5196			36.3237	35.1607	35.001	34.247	34.3213								36.1832	36.8962	36.6773	36.095	35.8749	35.4	35.8201	36.1102	36.5157	36.5737
	37.4293	37.1021	36.4727	37.2153	36.7553	36.7538	36.6872	36.5555	37.1338	37.3327			35.8456	35.7353	35.0798	34.2645	34.0569	34.6954							37.0585	37.1511	36.7398	35.3592	35.69	35.3503	35.9072	36.0885	36.1407	36.4787
	37.2201	37.7967	37.7851	36.4449	36.8871	36.7601	36.8047	36.5571	36.5836	36.6564			35.9833	35.177	35.0777	34.5867	33.9732	34.8061	34.8805	35.2205	35.6541	35.5991			36.6377	35.9954	36.9319	36.6078	35.2263	35.6843	35.9803	35.8547	36.2546	36.46
	37.0806	36.1689	36.7438	37.1295	36.7706	36.7784	36.5427	36.8216	37.0816	36.7782			35.7788	35.2347	34.9315	34.6304	34.3954	34.4605	34.7172	35.0414	35.3984	35.8573			36.7379	37.1328	36.1827	36.1578	36.1795	35.927	36.1151	35.2954	36.3519	36.5725
	36.87	36.9016	37.0064	36.7596	36.7104	36.7053	36.6238	36.7196	36.8108	36.7834	Average		35.9635	35.2642	34.9564	34.4321	34.1867	34.654	34.7989	35.1309	35.5262	35.7282	Average		36.6265	36.74	36.4688	36.0095	35.7457	35.5904	35.9557	35.8372	36.3158	36.5212	Average
RIGHT
flox-Ptger3												Gabra1-ires-Cre; flox-Ptger3
Days	1	2	3	4	5	6	7	8	9	10		Days	1	2	3	4	5	6	7	8	9	10
	35.3653	35.0716	34.5001										36.7127	36.561	36.4807	35.9872	35.589
	35.4138	35.2029	34.655	34.2353									36.8038	36.5807	36.602	36.1567	35.9786	35.5501	35.4474	35.7554	35.729	36.3573
	35.8083	35.0436	34.7471	34.0908	34.1212	34.4703	34.7546	35.2074	35.3992	35.6358			36.9013	36.9058	36.3629	35.9538	35.8582	35.4534	35.5856	35.4299	35.8079	36.1107
	35.5291	35.1061	34.6341	34.163	34.1212	34.4703	34.7546	35.2074	35.3992	35.6358	Average		36.8059	36.6825	36.4819	36.0326	35.8086	35.5017	35.5165	35.5927	35.7685	36.234	Average

## Sheet: ED Fig. 3b
	Influenza A virus												Influenza A virus + aspirin
% Food Intake Change	Days	1	2	3	4	5	6	7	8	9	10		Days	1	2	3	4	5	6	7	8	9	10
		-13.9867	-23.2111	-22.1522										-6.27391	-4.84037	-9.41925	-7.96508	-18.0619
		-17.6802	-28.7206	-32.5409	-30.2562	-44.1535								-1.91935	-0.295968	-10.3861	-6.71866	-6.71644	-13.8114	-20.5472	-12.8985
		-10.5486	-24.5957	-28.7516	-30.9923	-32.4114	-24.1668	-33.0148						-0.574094	-2.71009	-3.01672	-1.38981	0.459019	-7.54253	-18.7179	-19.7083	-17.2922	-21.197
		-15.2456	-27.8411	-20.3901	-35.9725	-31.5754	-28.0442	-25.6263	-29.0783					3.94083	-0.485196	-12.6961	-10.4606	0.494897	-8.07013	-16.7085	-12.3659	-14.6922	-14.8775
		1.45505	-19.0236	-39.2579	-30.7995	-32.57	-32.8246	-27.5675	-24.3908	-24.6692	-25.6324			0.972069	4.12564	-0.397056	-6.13185	-9.30033	-11.9662	-15.6007	-12.7427	-7.36716	-24.0928
		-4.99107	-18.3421	-33.5176	-26.3117	-31.4669	-32.4651	-28.8499	-32.7369	-30.2015	-29.2744			7.3858	0.301964	-10.5578	-6.43797	-1.46137	-10.17	-10.9812	-10.8713	-19.0797	-12.9817
		-10.1662	-23.6224	-29.4351	-30.8664	-34.4354	-29.3752	-28.7646	-28.7353	-27.4353	-27.4534	Average		0.58856	-0.65067	-7.7455	-6.51733	-5.76436	-10.3121	-16.5111	-13.7174	-14.6078	-18.2872	Average
% Water Intake Change	Days	1	2	3	4	5	6	7	8	9	10		Days	1	2	3	4	5	6	7	8	9	10
		-10.577	-14.4862	-23.778										-4.56545	-3.04203	1.33226	1.02799	-11.2453
		-13.3376	-13.8714	-23.403	-29.0671	-35.4975								1.59951	1.9475	1.46184	0.569521	-7.23475	-3.91177	-8.78111	-14.1284
		-3.98732	-12.6259	-16.4896	-22.0163	-24.1326	-33.9741	-28.8233						10.0035	-3.5975	-8.32311	-6.18094	-7.75846	-14.1897	-18.1486	-15.0819	-12.7511	-12.7121
		-8.55583	-7.84427	-13.1738	-32.4012	-23.3322	-29.9739	-29.1414	-27.8304					-4.70228	-5.84297	-6.45555	3.29531	-1.0464	-16.3041	-10.7155	-8.3339	-11.3942	-19.2972
		-11.1763	-10.4209	-20.7258	-32.1141	-33.484	-27.9893	-22.9461	-22.6673	-29.2816	-20.8337			0.753695	-1.57533	4.78	0.98923	-3.699	-5.92072	-7.83705	-16.5444	-19.5691	-14.2952
		-9.48487	-23.1308	-20.1895	-36.6633	-30.2803	-25.8756	-28.8306	-22.9958	-23.5884	-24.8346			-1.00261	-2.50087	-0.495055	-10.7613	-7.73773	-1.93968	-13.7355	-13.0874	-12.6917	-19.4355
		-9.51983	-13.7299	-19.6266	-30.4524	-29.3453	-29.4532	-27.4353	-24.4978	-26.435	-22.8342	Average		0.34772	-2.4352	-1.28327	-1.84336	-6.4536	-8.4532	-11.8435	-13.4352	-14.1015	-16.435	Average
% Motility Change	Days	1	2	3	4	5	6	7	8	9	10		Days	1	2	3	4	5	6	7	8	9	10
		-17.9346	-18.9654	-41.8371										-0.565439	-10.7418	-2.45262	-35.1093	-23.5267
		-20.0107	-38.0062	-25.0982	-19.5356	-41.9538								1.37017	-13.9507	-1.91999	-2.16716	-10.3967	-15.2511	-17.2458	-22.6376
		-15.6831	-25.8108	-12.1498	-30.6164	-31.1201	-49.0393	-46.803						-2.47617	7.00213	-7.11862	-5.46233	1.55019	-11.3936	-25.1247	-19.3433	-14.8766	-27.6975
		-19.11	-3.63334	-14.9933	-40.6149	-36.2577	-32.5876	-39.1059	-27.9342					2.68079	-16.7671	-17.379	-8.22005	-3.19989	-13.2825	-5.81768	-23.8998	-33.7425	-29.7905
		-14.2901	-31.2964	-24.3219	-36.0328	-30.8771	-38.2694	-40.3297	-40.098	-36.9423	-23.9704			-4.64984	-2.93538	4.19102	0.307549	-10.6327	-18.8756	-27.1459	-14.0353	-31.4284	-35.3976
		-1.72133	-29.0068	-39.7259	-22.6733	-33.2725	-22.0362	-19.5739	-33.2312	-27.928	-34.9316			5.33074	8.77818	9.23894	3.09838	-12.2452	-13.4632	-7.08199	-18.6306	-29.6933	-12.8552
		-14.7916	-24.4531	-26.3544	-29.8946	-34.6963	-35.4831	-36.4531	-33.7545	-32.4351	-29.451	Average		0.28171	-4.76911	-2.57338	-7.92549	-9.74184	-14.4532	-16.4832	-19.7093	-27.4352	-26.4352	Average
% Body Weight Change	Days	1	2	3	4	5	6	7	8	9	10		Days	1	2	3	4	5	6	7	8	9	10
		-1.30022	-11.7692	-16.1435										1.42873	1.82139	-1.74816	-1.04465	-8.24139
		-3.9924	-10.7825	-13.4392	-9.93386	-20.1248								1.05245	3.60499	3.1683	-6.96661	-3.20175	-6.97433	-8.51581	-9.9378
		-2.31778	-5.29518	-12.7625	-19.8142	-16.6153	-20.2587	-21.9727						1.68899	0.950466	-4.50286	0.000374763	-3.27482	-3.852	-1.17162	-3.92099	-6.99532	-8.26933
		-1.33976	-9.95123	-5.14031	-17.6377	-12.856	-17.7196	-20.3235	-16.7763					1.67911	2.54957	-0.11199	2.07784	-0.41382	-5.19482	-8.73562	-7.54135	-8.41007	-10.7955
		-12.9093	-3.94983	-10.289	-11.0088	-10.5028	-23.8654	-21.9447	-23.1818	-15.7442	-18.1221			-6.27279	-2.3901	0.38	-2.35832	-1.33241	-3.22016	-9.10101	-6.76112	-14.6023	-12.2756
		-6.63209	-17.151	-19.0055	-16.2107	-23.6874	-16.8312	-14.5371	-16.1786	-19.5534	-14.7485			1.6324	1.19643	4.39336	3.99117	0.501669	1.06231	-6.41094	-5.72384	-8.56269	-11.8316
		-4.74859	-9.81648	-12.7967	-14.9211	-16.7573	-19.6687	-19.6945	-18.7122	-17.6488	-16.4353	Average		0.20148	1.28879	0.26311	-0.7167	-2.66042	-3.6358	-6.787	-6.77702	-9.6426	-10.793	Average
% Survival Rate	Days	Influenza A virus	Influenza A virus + aspirin
		100	100
		100	100
		100	100
		83.3	100
		83.3	100
		66	83.3
		66	83.3
		50	83.3
		33.3	66.7
		33.3	66.7
