# Supplementary material for: An airway-to-brain sensory pathway mediates influenza-induced sickness
Source: Nature. 2023 Mar 8;615(7953):660–7. doi: 10.1038/s41586-023-05796-0 (PMC10033449; doi:10.1038/s41586-023-05796-0)
Supplement: Supplementary file 11 — Source Data Extended Data Fig. 4 [file 41586_2023_5796_MOESM11_ESM.xlsx]

## Sheet: ED Fig. 4a
	flox-Ptger3, Hypothalamus				Nestin-Cre; flox-Ptger3, Hypothalamus				Phox2b-Cre; flox-Ptger3, Hypothalamus
Relative expression of Ptger3 to Gapdh	0.0823829	0.0923486	0.0883846		0.000823688	0.00174857	0.00234587		0.0814897	0.0869239	0.091239
	0.0824724	0.0791284	0.0823497
	flox-Ptger3, NJP Ganglia				Nestin-Cre; flox-Ptger3, NJP Ganglia				Phox2b-Cre; flox-Ptger3, NJP Ganglia
Relative expression of Ptger3 to Gapdh	0.0569722	0.0613972	0.0590197		0.0631824	0.0523294	0.0629437		0.0243987	0.0129387	0.019235
	0.0689284	0.058124	0.0625497

## Sheet: ED Fig. 4b
	flox-Ptger3, vehicle -tamoxifen												flox-Ptger3, Influenza A virus -tamoxifen												flox-Ptger3, vehicle +tamoxifen												flox-Ptger3, Influenza A virus +tamoxifen
% Food Intake Change	Days	1	2	3	4	5	6	7	8	9	10		Days	1	2	3	4	5	6	7	8	9	10		Days	1	2	3	4	5	6	7	8	9	10		Days	1	2	3	4	5	6	7	8	9	10
		0.0648031	-23.1593	9.19833	3.57548	-1.0816	-5.08486	-13.4817	-8.46445	-0.944528	-5.26258			3.46705	-10.7496	-47.6386										4.7376	-10.6375	-5.02238	-1.2561	8.65106	5.70482	22.1745	-17.6965	10.0524	5.49055			-7.99877	-18.9941
		-1.72206	-6.52396	6.30575	3.47493	18.5703	-1.74296	-10.8253	11.3846	-6.18603	-1.58451			-9.59963	-12.6615	-24.7985										14.3188	13.5891	1.66967	-13.7556	0.233852	2.42391	-10.0157	9.53386	-5.94085	11.6896			-0.0919308	-34.4837
		-15.0149	5.20087	-3.41649	5.08632	11.379	-2.5306	1.91803	-1.70233	-8.13503	-2.2131			-17.7253	-23.8075	-27.8632	-34.5048									-28.6782	-4.4778	0.145965	-0.367592	7.41207	-1.25669	-17.2688	-0.499815	-6.90461	0.593478			-9.27763	-8.76062	-29.0034	-31.9375	-43.5277
		-6.71807	-11.9345	1.30422	3.4141	-18.5082	5.15254	-5.79875	-4.95712	-7.81538	-7.20043			-11.0259	-19.5146	-29.187	-35.0859	-34.3921	-29.3124	-31.3661						-2.26989	-17.3242	-11.7126	-9.18432	-7.10205	1.81685	-1.11361	-3.96197	3.9528	-11.3176			-1.48346	-6.33677	-20.6423	-24.7926	-32.8707	-43.4457	-29.4042	-8.94483	-17.7848
		3.20442	-2.15419	1.47947	2.50904	-8.53154	-2.44873	1.86947	-9.21199	-15.9356	-6.78006			-30.4397	-16.6369	-13.8667	-21.3466	-35.0279	-28.1978	-33.7434	-21.8077	-16.4097	-5.37363			6.99598	2.85715	3.20115	-6.54034	4.94049	-9.35432	2.99176	-7.32951	4.43893	-20.7986			1.4908	-2.90053	-15.7095	-24.7143	-32.4329	-32.669	-26.593	-5.93686	-10.522	-14.7393
		12.002	6.89795	-20.2747	3.14035	-3.28668	2.02328	2.99501	3.68791	5.72421	-6.28349			-4.41028	-9.07144	-16.7996	-38.983	-34.766	-24.8177	-23.4994	-16.1306	-7.9449	-14.9093			-9.12123	-6.08557	-2.29993	13.7732	-0.731726	-4.41742	-11.7491	-0.480278	2.01073	11.77			-6.80269	-12.799	-26.942	-36.5068	-17.411	-34.22	-18.1807	-21.2311	-4.66324	-4.81149
		-1.36397	-5.27885	-0.90057	3.53337	-0.24312	-0.77189	-3.8872	-1.5439	-5.54872	-4.88736	Average		-11.6223	-15.4069	-26.6923	-32.4801	-34.7287	-27.4426	-29.5363	-18.9691	-12.1773	-10.1415	Average		-2.33616	-3.6798	-2.33635	-2.88846	2.23395	-0.84714	-2.49682	-3.4057	1.26823	-0.42877	Average		-4.02728	-14.0458	-23.0743	-29.4878	-31.5606	-36.7782	-24.726	-12.0376	-10.99	-9.77539	Average
% Water Intake Change	Days	1	2	3	4	5	6	7	8	9	10		Days	1	2	3	4	5	6	7	8	9	10		Days	1	2	3	4	5	6	7	8	9	10		Days	1	2	3	4	5	6	7	8	9	10
		-22.8004	0.47594	1.91717	-1.82391	2.35266	3.39734	-14.4052	6.34725	12.9542	3.71989			-28.1909	-9.09796	-44.321										-3.72148	-8.53515	-1.79601	-6.29475	-11.3507	7.91263	-2.95385	-5.21759	3.8713	-24.7827			-7.37871	-12.3889
		-5.66615	9.45632	-3.9392	3.91229	3.04556	-19.148	-10.2883	-4.78125	-13.2403	-8.83893			-19.4749	-13.2753	-24.9799										-7.11924	-0.540045	-18.0138	6.80913	-0.826706	-12.0153	-3.07097	11.6402	-8.48541	-0.711815			-9.77007	-6.872
		-5.10583	-2.75042	6.80411	-7.05308	4.77661	16.3376	-6.26527	-16.2224	6.34334	-8.6301			-19.8692	-5.03476	-10.9846	-36.3489									-0.983702	-4.58641	10.1404	2.96658	-14.9133	-10.0405	-3.27779	-13.9421	-16.1315	-8.04807			-5.40946	-5.13567	-17.9386	-26.8702	-29.3286
		-9.14536	14.721	-11.7071	-2.37916	3.50681	3.47511	7.53664	5.90424	1.65537	-6.238			-14.6371	-11.5324	-28.3817	-37.3424	-27.9539	-30.1664	-20.1134						1.00481	-9.83551	0.326076	3.8887	2.43404	-3.1965	-2.92247	-5.18584	-11.6151	9.65077			4.54713	-8.76904	-23.3551	-27.766	-26.7321	-24.9848	-24.5916	-13.9175	-10.1014
		5.92296	-8.35427	4.75663	-10.1663	-1.20082	-13.9102	-6.4631	-14.8807	-7.73393	-9.13829			-6.87792	-22.2404	-34.2476	-35.7132	-16.2637	-11.1035	-17.308	-4.67106	-12.7917	-14.7475			1.41493	-4.19537	-7.10387	4.01729	1.17193	-9.37162	-3.09781	2.53889	10.4696	-2.2974			3.88397	-6.53998	-13.2519	-34.7435	-35.1598	-28.1694	-18.038	-19.8372	-13.7232	-8.65376
		3.43764	-8.04157	3.09332	-4.56705	-1.75595	-7.8788	4.19144	-7.8404	-9.22981	-7.04071			5.87911	-27.7508	-20.4345	-29.8113	-26.0843	-15.3446	-22.215	-9.09646	-9.46491	-5.74526			-0.783503	-0.729511	-20.0207	0.599792	13.1887	-6.81851	-3.15452	-15.6949	3.82982	-2.68471			-4.70607	-10.1046	-15.8338	-30.4736	-32.2724	-29.2469	-24.2804	-10.5526	-9.35538	-10.5893
		-5.55952	0.91783	0.15416	-3.67953	1.78748	-2.95448	-4.2823	-5.24555	-1.54185	-6.02769	Average		-13.8618	-14.8219	-27.2249	-34.804	-23.434	-18.8715	-19.8788	-6.88376	-11.1283	-10.2464	Average		-1.69803	-4.737	-6.07798	1.99779	-1.716	-5.5883	-3.07957	-4.31021	-3.0102	-4.81232	Average		-3.13887	-8.30171	-17.5949	-29.9633	-30.8732	-27.467	-22.3033	-14.7691	-11.06	-9.62153	Average
% Motility Change	Days	1	2	3	4	5	6	7	8	9	10		Days	1	2	3	4	5	6	7	8	9	10		Days	1	2	3	4	5	6	7	8	9	10		Days	1	2	3	4	5	6	7	8	9	10
		-3.59109	18.2741	-27.4532	3.32572	6.11509	-30.2276	-16.8551	14.177	-13.6739	-9.67536			-24.7485	-49.0168	-45.9839										6.64793	25.3326	-19.6191	7.59222	-16.4099	18.4143	-10.4099	-29.7724	23.8209	3.68941			-21.5511	-27.7204
		-12.3693	9.84243	-15.5408	-29.4025	-27.1317	-26.6279	3.92527	0.806666	-2.37421	27.0501			-31.2825	-40.901	-25.4826										4.21044	-32.4921	23.0404	21.1984	0.312945	28.0233	-36.7133	-10.5497	19.7347	9.4842			-26.6988	-23.2986
		-8.7795	-5.2112	18.1514	0.517411	22.0249	4.57319	-5.90804	-2.58973	-6.32288	-17.7809			-23.7463	-51.3295	-25.6818	-24.3021									-4.81186	4.22984	-1.01819	12.2098	-13.746	-16.0283	11.564	4.19747	-16.438	-14.6398			-12.8117	-58.122	-51.3169	-21.8337	-18.3014
		1.98988	-23.8475	-16.1457	6.59498	0.24711	1.75454	-11.1428	-5.90121	-7.58201	-10.4871			4.20201	-27.0141	-22.9092	-18.4615	-40.4427	-36.5409	-17.707						-9.49042	-19.9858	-8.23113	-22.6914	-5.03941	-7.68576	-5.93006	-0.125688	-4.32039	12.5364			-20.5683	-24.7653	-14.2304	-40.6954	-38.5851	-30.8849	-33.558	-32.8009	-26.1315
		-17.8192	-17.3025	7.72207	6.87853	-17.2177	-4.90943	-17.4627	-23.9937	-2.38902	-5.51417			-36.0702	-16.7825	-22.5681	-34.8819	-27.0933	-27.7258	-42.315	-33.7814	-18.7133	-18.5913			12.064	-15.3483	5.74583	-14.0095	8.74365	-22.6701	-5.77099	2.03134	-20.5256	-13.6821			-12.183	-19.2041	-22.7307	-38.8133	-24.9555	-38.7274	-36.7053	-23.0216	-22.121	-23.0717
		-6.2761	8.39347	0.927018	-37.7573	-14.7865	11.0787	18.4309	-9.04494	1.38135	-8.80408			-31.8311	-13.359	-37.2828	-29.6536	-20.5331	-29.624	-35.5242	-22.9775	-32.7377	-27.6492			-3.4436	-12.1697	-27.564	-0.57897	4.58619	-21.0945	1.40467	14.0249	-38.5154	0.0630716			-31.2	-14.6865	-27.1214	-26.0834	-31.875	-36.958	-40.6969	-42.9232	-39.8769	-32.9927
		-7.80756	-1.64187	-5.38988	-8.3072	-5.12478	-7.3931	-4.83542	-4.42432	-5.16011	-4.20191	Average		-23.9128	-33.0672	-29.9847	-26.8248	-29.3564	-31.2969	-31.8487	-28.3795	-25.7255	-23.1202	Average		0.86275	-8.40557	-4.6077	0.62009	-3.59208	-3.50683	-7.64261	-3.36568	-6.04064	-0.42479	Average		-20.8355	-27.9662	-28.8498	-31.8565	-28.4293	-35.5234	-36.9867	-32.9152	-29.3765	-28.0322	Average
% Body Weight Change	Days	1	2	3	4	5	6	7	8	9	10		Days	1	2	3	4	5	6	7	8	9	10		Days	1	2	3	4	5	6	7	8	9	10		Days	1	2	3	4	5	6	7	8	9	10
		0.636824	1.03018	0.788352	1.26298	2.34757	-1.33728	3.15757	1.06382	-0.950063	2.4915			-4.27296	-3.08065	-14.3666										0.827371	-4.3359	0.118198	1.6135	2.54959	3.54277	2.73501	0.825214	4.28567	5.37069			-1.60334	-7.9178
		-0.0482202	-1.17577	1.9681	0.312932	0.0487734	2.47745	2.02852	2.79588	4.34863	5.04287			-4.75939	-2.5981	-9.76349										2.42066	0.903525	0.0773841	2.85823	1.58336	0.461935	3.85898	5.06977	4.43944	4.62504			-4.36957	-11.2243
		-1.09025	-1.59571	2.35152	2.21149	2.93691	5.19066	-2.01813	3.20204	4.81625	4.32168			-1.90003	-4.79928	-7.39982	-12.6941									0.550111	0.00826304	2.30086	3.61529	6.52988	1.94904	0.996483	4.94151	4.47831	5.23098			-3.75763	-2.73941	-11.3191	-15.4168	-24.4772
		3.27965	0.956283	1.9981	1.28836	1.36726	0.407576	2.21039	0.913261	2.34872	3.47422			-1.84235	-4.43351	-10.3283	-9.46617	-9.56926	-10.6936	-14.4909						0.370812	4.58425	1.88762	1.76455	3.96676	3.30132	5.12154	4.2981	5.0773	3.65048			-5.24469	-4.48637	-8.48205	-12.3258	-18.8913	-23.3016	-15.6506	-17.5512	-16.0685
		-1.63389	0.129591	3.3805	2.66064	3.62768	0.875862	-0.630342	5.38149	2.05	-0.0735812			-3.923	-6.70202	-8.75615	-7.81593	-7.74277	-15.5819	-18.0545	-17.2456	-13.7645	-23.3546			1.00571	-0.313519	1.79682	0.773065	1.4392	1.75981	-0.826924	6.50137	7.692	2.45682			-0.977939	2.65633	-8.96905	-16.7308	-17.5481	-17.9927	-18.9919	-13.1948	-13.3356	-17.2345
		4.12077	0.934188	-1.0139	-0.781138	2.70716	2.48793	2.83521	2.43832	4.77351	3.95322			-3.5219	-3.87432	-12.4471	-12.7131	-14.743	-17.2333	-15.5308	-14.0585	-17.8792	-21.8985			0.936218	2.32108	1.63249	1.26052	2.50278	1.97171	1.66849	-0.208709	1.59009	7.22387			0.980174	-6.10506	-8.92502	-14.4332	-19.0215	-18.5986	-15.9638	-18.946	-12.8547	-14.4933
		0.87748	0.04646	1.57878	1.15921	2.17256	1.6837	1.26387	2.63247	2.89784	3.20165	Average		-3.36994	-4.24798	-10.5102	-10.6723	-10.685	-14.5029	-16.0254	-15.6521	-15.8219	-22.6265	Average		1.01848	0.52795	1.30223	1.98086	3.09526	2.16443	2.25893	3.57121	4.5938	4.75965	Average		-2.4955	-4.96944	-9.42381	-14.7266	-19.9845	-19.9643	-16.8688	-16.564	-14.0863	-15.8639	Average
% Survival Rate	Days	flox-Ptger3, vehicle -tamoxifen	flox-Ptger3, Influenza A virus -tamoxifen	flox-Ptger3, vehicle +tamoxifen	flox-Ptger3, Influenza A virus +tamoxifen
	1	100	100	100	100
	2	100	100	100	100
	3	100	100	100	66.7
	4	100	66.7	100	66.7
	5	100	50	100	66.7
	6	100	50	100	50
	7	100	50	100	50
	8	100	33.3	100	50
	9	100	33.3	100	50
	10	100	33.3	100	33.3
