# Supplementary material for: An airway-to-brain sensory pathway mediates influenza-induced sickness
Source: Nature. 2023 Mar 8;615(7953):660–7. doi: 10.1038/s41586-023-05796-0 (PMC10033449; doi:10.1038/s41586-023-05796-0)
Supplement: Supplementary file 12 — Source Data Extended Data Fig. 5 [file 41586_2023_5796_MOESM12_ESM.xlsx]

## Sheet: ED Fig. 5a
% Survival Rate	Days	EID50 104	EID50 104.5	EID50 105	EID50 105.5	EID50 106	EID50 106.5	EID50 107
	1	100	100	100	100	100	100	100
	2	100	100	100	100	100	90	80
	3	100	100	100	100	90	80	60
	4	100	100	90	90	70	70	40
	5	100	100	90	80	40	60	30
	6	100	90	80	60	40	40	30
	7	100	90	80	60	40	30	10
	8	100	90	80	60	40	30	10
	9	100	90	80	60	40	30	10
	10	100	90	80	60	40	30	10
	11	100	90	80	60	40	30	10
	12	100	90	80	50	40	30	10
	13	100	90	80	50	40	30	10
	14	100	90	80	50	40	30	10
	15	100	90	80	50	40	30	10

## Sheet: ED Fig. 5d
	flox-Ptger3, EID50 105												Advillin-CreER; flox-Ptger3, EID50 105												flox-Ptger3, EID50 105.5												Advillin-CreER; flox-Ptger3, EID50 105.5
% Food Intake Change	Days	1	2	3	4	5	6	7	8	9	10		Days	1	2	3	4	5	6	7	8	9	10		Days	1	2	3	4	5	6	7	8	9	10		Days	1	2	3	4	5	6	7	8	9	10
		-9.70854	-18.7307	-23.1175										-4.97113	-4.44341	-3.39585	-7.16671									-12.1673	-21.4593	-21.287										0.910907	-5.41479	-5.54618	-10.0407	-13.2493
		-12.0012	-10.2711	-14.9036	-18.2503									1.32245	-3.84046	1.30968	-6.01735	-7.36238	-14.1079	-6.4377	-2.27569	-11.2594	-7.18966			-17.0635	-24.4849	-23.4918										-3.30703	-3.76821	-7.02436	-4.1232	-11.4441	-13.643	-15.6808	-12.6591	-20.05	-12.3076
		-4.43331	-4.83011	-8.29064	-16.1202	-13.5602	-11.5071	-10.1665	-6.72826	-10.4986	-10.4294			2.43791	9.82533	-0.304847	5.04763	-1.68563	-6.1556	-8.74488	-7.75041	-6.17483	-3.63077			-13.8509	-15.9137	-20.2281	-26.7826	-28.9355								-6.54584	1.46673	-0.493819	-12.5755	-6.91126	-15.6045	-13.0031	-8.15759	-14.772	-9.1931
		-0.342262	-8.64057	-12.4858	-8.53652	-16.7596	-13.6856	-10.0025	-9.93692	-9.6645	-5.41106			2.87429	-5.117	0.188897	-2.79789	0.509765	-5.21884	-13.9806	-8.55442	-3.42456	-9.9048			-14.7811	-20.5697	-25.8069	-21.4732	-20.2611	-20.2269	-19.8726	-21.8568	-12.273	-12.818			-1.03437	8.76781	-2.48067	-6.91821	-2.58569	-17.5806	-4.52923	-19.0819	-9.04435	-11.389
		-6.22016	-15.3505	-10.799	-17.8764	-16.127	-20.1137	-14.1233	-14.503	-3.51361	-8.13856			-1.01802	-3.72699	3.18869	-5.90335	-5.9748	-10.7074	-10.8868	-2.18959	-6.20841	3.47487			-7.31602	-13.1819	-25.8097	-21.4105	-22.3357	-18.5887	-16.9815	-20.0595	-17.5912	-8.58215			4.70084	0.992006	-9.80446	-2.95147	-10.5814	-4.95227	-11.809	-17.3376	-15.7895	-8.95255
		-7.55719	-15.3039	-14.2404	-19.9596	-14.9318	-11.3296	-14.1178	-6.1968	-6.76032	-2.44467			2.70711	2.83973	-0.571247	-2.19727	-7.96631	-9.0227	-8.19761	-10.274	-3.75672	-8.95793			-12.9284	-16.9131	-14.6559	-23.7612	-23.7244	-17.8307	-18.1838	-18.017	-19.5449	-15.8233			-5.00298	-6.17408	4.38615	-4.35669	-11.5815	-9.84184	-12.9076	-9.10107	-16.9634	-8.95986
		-6.71044	-12.1878	-13.9728	-16.1486	-15.3447	-14.159	-12.1025	-9.34124	-7.60925	-6.60592	Average		0.55877	-0.7438	0.06922	-3.17249	-4.49587	-9.04248	-9.64952	-6.20883	-6.16478	-5.24166	Average		-13.0179	-18.7538	-21.8799	-23.3569	-23.8142	-18.8821	-18.346	-19.9778	-16.4697	-12.4078	Average		-1.71308	-0.68842	-3.49389	-6.82762	-9.39221	-12.3244	-11.5859	-13.2674	-15.3238	-10.1604	Average
% Water Intake Change	Days	1	2	3	4	5	6	7	8	9	10		Days	1	2	3	4	5	6	7	8	9	10		Days	1	2	3	4	5	6	7	8	9	10		Days	1	2	3	4	5	6	7	8	9	10
		-11.0742	-16.4428	-21.2986										1.90317	-3.85419	-4.51889	-10.5984									-15.8831	-20.901	-25.1641										-6.92291	-1.54013	-4.11968	-15.8304	-14.2758
		-12.6378	-13.3073	-10.9373	-23.0475									-3.55825	-3.09927	-4.23381	-4.26225	-3.03548	-4.60851	-5.94542	-7.76199	-14.926	-10.5456			-9.09304	-19.7873	-25.3213										0.63133	0.590551	-1.79319	-12.3757	-9.40095	-12.2501	-12.2589	-14.2894	-13.8725	-18.0858
		-7.2601	-6.38339	-11.1627	-16.0761	-14.0186	-16.051	-12.7457	-13.5668	-5.25682	-15.2404			-2.1596	3.8538	-4.4824	-6.43729	-6.40797	-14.2936	-11.0134	-13.2872	-9.49701	-9.18752			-5.28244	-17.9133	-25.9811	-24.9579	-28.0103								3.27036	-13.2593	0.789239	-6.70159	-4.44265	-13.8519	-15.3287	-19.7105	-19.478	-11.3804
		2.12215	-4.74022	-9.30035	-23.2461	-17.5094	-9.78048	-14.9831	-16.2883	-13.5549	-8.73499			1.51118	3.78515	6.41534	0.631279	-7.5212	-5.24004	-7.74467	-9.49675	-12.435	-17.8795			-5.46076	-8.71481	-19.5585	-21.3169	-24.7102	-26.4276	-16.4393	-12.8481	-16.6217	-9.30168			-1.89157	-3.45211	1.50778	-7.91542	-1.05321	-11.1257	-14.5158	-18.267	-22.8771	-12.529
		-6.84923	-2.23192	-15.0165	-21.6209	-13.0126	-18.1477	-18.2155	-12.8164	-7.26334	-5.00873			-3.3412	3.48447	1.82634	-6.55233	-4.84385	-10.4491	-16.8989	-10.8748	-7.88588	-12.2774			-5.12836	-15.4958	-19.2527	-20.7872	-25.4818	-23.8596	-19.9174	-19.884	-11.0645	-11.413			0.447473	-1.70042	-5.16073	-6.02883	-5.42222	-13.3782	-13.4256	-11.497	-16.3662	-18.019
		-8.38632	-7.0552	-8.72989	-12.4819	-21.1919	-17.7567	-9.97807	-7.98129	-11.6642	-4.77549			0.44738	1.92365	0.0680735	-4.4455	-10.2967	-14.6301	-10.8995	-16.9049	-15.9014	-6.93227			-8.0062	-8.01161	-17.9495	-26.8621	-22.3007	-23.2303	-21.9993	-16.5226	-13.704	-6.86262			0.693426	4.42723	-7.41154	-9.51991	-10.9385	-11.6574	-19.2499	-13.1131	-13.5913	-11.2445
		-7.34759	-8.36013	-12.7409	-19.2945	-16.4331	-15.434	-13.9806	-12.6632	-9.43483	-8.43991	Average		-0.86622	1.0156	-0.82089	-5.27742	-6.42104	-9.84426	-10.5004	-11.6651	-12.1291	-11.3644	Average		-8.14231	-15.1373	-22.2045	-23.481	-25.1258	-24.5059	-19.452	-16.4182	-13.7967	-9.19245	Average		-0.62865	-2.48902	-2.69802	-9.72863	-7.58888	-12.4527	-14.9558	-15.3754	-17.237	-14.2517	Average
% Motility Change	Days	1	2	3	4	5	6	7	8	9	10		Days	1	2	3	4	5	6	7	8	9	10		Days	1	2	3	4	5	6	7	8	9	10		Days	1	2	3	4	5	6	7	8	9	10
		-23.0852	-29.7494	-27.3102										-6.16344	-7.32428	-12.615	-9.49728									-19.2062	-14.2998	-26.9312										-6.18204	-0.402172	-0.245427	2.72508	-14.3209
		2.92204	-13.7202	-34.6464	-29.6455									-1.91837	-1.46731	-0.0907067	-6.74157	-17.7336	-18.4371	-6.85337	-9.84987	-5.65785	-12.4318			-6.08624	-2.67614	-25.6537										-1.78816	-1.34934	1.01375	-10.7202	0.262808	-6.97915	-12.6833	-16.0508	-14.8694	-23.1594
		-12.4723	-8.65086	-13.7178	-25.7842	-12.9621	-29.6781	-12.7338	-13.7591	-17.0546	-11.2681			-6.25728	3.65018	0.342075	-6.54065	-12.6242	-18.0709	-11.8405	-10.6923	-8.86032	-11.2158			-15.8469	-12.5492	-16.2966	-24.8621	-33.2673								-5.11211	-4.00693	-2.27244	-6.32675	-6.09438	-12.2232	-16.0849	-18.8264	-14.0014	-21.1579
		-21.4526	-27.8725	-20.3391	-21.1975	-21.2992	-19.0321	-31.6692	-21.6542	-7.75332	-24.9337			-6.32662	-8.50066	0.726282	-0.614323	-8.99134	-17.5829	-17.2574	-17.8466	-12.6876	-0.507714			-13.4674	-16.7	-23.2186	-15.1665	-29.8548	-21.4997	-26.3732	-23.5253	-13.2545	-20.1807			2.94889	-6.92076	-4.10425	-0.909739	-2.64354	-11.3833	-18.8732	-16.3393	-21.3282	-24.2098
		-19.1172	-9.33969	-23.5399	-8.64847	-20.0368	-11.0735	-13.2043	-12.136	-19.4072	-9.0447			1.10456	0.652407	-1.92578	-2.6741	-4.76377	-19.0052	-9.20847	-10.3704	-14.8217	-10.2096			-25.5812	-24.0345	-15.9139	-23.9725	-28.2499	-30.8971	-15.6869	-19.9353	-12.3546	-14.7092			6.63457	5.30342	-10.2889	1.36638	-6.35642	-12.6056	-15.3949	-4.75628	-12.6796	-18.8644
		-19.0229	-17.9598	-9.77762	-25.753	-28.7628	-17.7394	-10.8567	-12.4002	-7.86167	-6.72031			-1.57493	-5.26882	-4.66193	-8.02954	-10.1673	-6.99527	-10.0511	-16.2077	-8.40077	-12.2422			-1.51257	-16.8796	-12.803	-25.3291	-18.3657	-23.2971	-15.7689	-13.2601	-22.6914	-14.0015			-6.33448	-6.67647	-2.58408	-8.64216	-8.05197	-9.526	-11.6099	-14.0771	-18.8697	-18.4838
		-15.3714	-17.8821	-21.5552	-22.2057	-20.7652	-19.3808	-17.116	-14.9874	-13.0192	-12.9917	Average		-3.52268	-3.04308	-3.03751	-5.68291	-10.856	-16.0183	-11.0422	-12.9933	-10.0856	-9.32142	Average		-13.6168	-14.5232	-20.1362	-22.3325	-27.4344	-25.2313	-19.2763	-18.9069	-16.1001	-16.2971	Average		-1.63889	-2.34204	-3.08022	-3.75123	-6.20073	-10.5435	-14.9292	-14.01	-16.3497	-21.1751	Average
% Body Weight Change	Days	1	2	3	4	5	6	7	8	9	10		Days	1	2	3	4	5	6	7	8	9	10		Days	1	2	3	4	5	6	7	8	9	10		Days	1	2	3	4	5	6	7	8	9	10
		0.948551	-4.55723	-9.64212										2.11803	-3.28264	-0.582744	-7.35992									-2.80832	-4.19332	-14.3186										-0.527246	-2.04064	-3.55077	-5.72325	-10.6018
		-1.9392	-9.77031	-8.3749	-10.0776									-0.857957	-1.21505	0.549523	-2.54604	-6.0771	-4.59403	-3.79204	-3.48294	-6.43671	-5.76578			-4.70367	-5.3351	-8.95175										0.618545	0.301009	1.10286	-5.87461	-6.65889	-7.76935	-4.63659	-11.1216	-6.21404	-11.4337
		-5.13699	-3.32266	-2.84512	-11.4019	-12.9992	-5.92128	-3.91109	-3.27086	-3.18075	-2.6929			-1.01683	-1.00691	-2.03531	-0.381944	-2.05389	-2.60433	-6.16242	-0.706306	-2.42748	-6.19742			-2.20651	0.805888	-7.55193	-16.8876	-20.3662								2.2246	0.644498	-2.43713	-7.28333	-4.93073	-3.38024	-2.77554	-6.92189	-9.19624	-7.01977
		-0.891042	-6.0686	-8.70596	-9.86862	-6.16605	-9.71818	-7.65328	-4.56288	-7.51197	-6.5537			0.182868	0.326986	-0.883035	-1.20879	-2.19474	-6.57464	-9.84088	-6.69574	-5.05406	-4.64265			-2.24895	-8.0474	-8.03559	-12.5783	-13.8941	-14.0808	-15.8598	-16.1633	-15.5239	-11.125			1.06757	-0.631281	-4.48097	0.880289	-7.64902	-1.26801	-7.27699	-6.746	-5.38416	-8.78195
		-1.50809	-1.11996	-6.85528	-5.42153	-9.52015	-10.6562	-9.01268	-8.21338	-2.9773	-2.53162			2.88721	0.461209	-1.26891	-0.923101	-3.79949	-3.11772	-5.65262	-3.62057	-8.56416	-0.831567			-2.61149	-3.71747	-6.5684	-13.7686	-16.0772	-16.8178	-12.5734	-13.3754	-13.3584	-10.0922			4.25406	-1.18442	-2.53277	-1.07674	-3.27598	-5.90076	-14.1962	-6.60348	-8.20219	-7.56016
		-0.247637	-1.48323	-6.95381	-11.3511	-5.92067	-5.35866	-9.79835	-6.71444	-7.38182	-5.7387			1.10064	-0.228729	-3.67234	-0.674719	-3.34013	-6.08978	-3.8583	-6.4591	-0.272194	-3.76913			-1.11706	-3.52605	-5.23126	-9.60142	-16.6404	-17.4591	-14.9874	-13.1562	-12.5868	-15.1262			2.09956	-1.1634	-3.48973	1.70158	-3.88196	-8.22084	-9.26549	-13.283	-7.79887	-8.4986
		-1.4624	-4.387	-7.22953	-9.62416	-8.65153	-7.91359	-7.59385	-5.69039	-5.26296	-4.37923	Average		0.73566	-0.82419	-1.31547	-2.18242	-3.49307	-4.5961	-5.86125	-4.19293	-4.55092	-4.24131	Average		-2.616	-4.00224	-8.44293	-13.209	-16.7445	-16.1192	-14.4735	-14.2316	-13.823	-12.1145	Average		1.62285	-0.67904	-2.56475	-2.89601	-6.16639	-5.30784	-7.63016	-8.93518	-7.3591	-8.65884	Average
% Survival Rate	Days	flox-Ptger3, EID50 105	Advillin-CreER; flox-Ptger3, EID50 105	flox-Ptger3, EID50 105.5	Advillin-CreER; flox-Ptger3, EID50 105.5
	1	100	100	100	100
	2	100	100	100	100
	3	100	100	100	100
	4	83.3	100	66.7	100
	5	66.7	83.3	66.7	100
	6	66.7	83.3	50	83.3
	7	66.7	83.3	50	83.3
	8	66.7	83.3	50	83.3
	9	66.7	83.3	50	83.3
	10	66.7	83.3	50	83.3
