# Supplementary material for: An airway-to-brain sensory pathway mediates influenza-induced sickness
Source: Nature. 2023 Mar 8;615(7953):660–7. doi: 10.1038/s41586-023-05796-0 (PMC10033449; doi:10.1038/s41586-023-05796-0)
Supplement: Supplementary file 13 — Source Data Extended Data Fig. 7 [file 41586_2023_5796_MOESM13_ESM.xlsx]

## Sheet: Sheet1
	flox-Ptger3, EID50 105												Phox2b-Cre; flox-Ptger3, EID50 105												flox-Ptger3, EID50 105.5												Phox2b-Cre; flox-Ptger3, EID50 105.5
% Food Intake Change	Days	1	2	3	4	5	6	7	8	9	10		Days	1	2	3	4	5	6	7	8	9	10		Days	1	2	3	4	5	6	7	8	9	10		Days	1	2	3	4	5	6	7	8	9	10
		0.951198	-9.61406	-18.8682										2.2412	2.59446	-3.88504	-7.0743	-10.9467								-6.78611	-24.6726	-19.5322										-3.71261	-8.09789	-6.60179	-17.8726
		-3.74262	0.296277	-11.7881	-21.745									-1.29265	-3.93553	1.17453	-5.63011	1.1245	-1.84499	-13.1424	-9.44727	-6.34455	-8.42259			-8.81461	-22.9586	-21.755	-18.5745									7.05331	-2.63163	-2.89866	-4.55762	-18.209	-16.0817	-15.1412	-12.9667	-13.4458	-11.3153
		-6.86362	-7.30078	-18.5777	-13.7149	-19.9168	-15.814	-14.5342	-7.6353	-13.623	-11.1563			0.533955	1.55082	2.54771	-3.6146	-8.0353	-11.4864	-9.45525	-4.30205	-4.11751	-8.49772			-12.5198	-14.9385	-28.6479	-22.736	-24.8368								-4.32414	3.08232	3.0599	-9.41731	-4.15875	-14.4661	-14.5025	-14.2284	-16.5103	-3.96529
		-12.2045	-5.89119	-13.0564	-20.741	-16.5956	-18.5672	-13.8236	-14.1488	-11.7304	-11.354			-4.42649	-2.01785	-5.65156	3.50709	-6.09889	-5.26863	-0.813599	-8.24366	-12.7965	-2.83945			-6.82491	-17.4316	-13.7105	-24.7279	-22.1373	-18.2495	-17.5039	-17.7103	-19.0293	-13.0383			3.6349	-0.51722	5.55907	-5.13017	-10.9195	-10.3247	-8.07446	-10.3959	-13.7842	-10.0412
		-10.5779	-11.9879	-7.19714	-18.3192	-15.2453	-10.0276	-14.1448	-10.4278	-9.42542	-7.17672			1.65393	0.429019	-2.9505	-6.51924	-1.72994	-5.51796	-9.05643	-12.028	-8.80973	0.359516			-13.837	-20.408	-24.4017	-17.8427	-19.7314	-24.113	-24.6743	-19.1704	-10.9929	-15.7506			2.01418	7.54118	-3.18499	-1.30507	-7.58299	-14.3393	-7.4183	-13.4681	-10.7298	-14.9592
		-4.44602	-8.66596	-15.156	-12.7498	-14.5882	-13.9488	-6.48947	-15.6565	-4.23253	-4.71053			4.28681	2.0248	-1.55796	-3.43752	-1.2996	-3.52758	0.0677253	-1.68179	-2.76032	-8.01551			-11.0134	-16.0655	-24.3945	-22.7296	-18.5365	-19.4485	-19.4421	-14.3305	-19.0361	-9.86919			-1.71922	-5.35366	-4.39144	-4.38057	-6.74995	-11.5951	-10.8853	-14.177	-14.1691	-10.2972
		-6.14724	-7.19394	-14.1073	-17.454	-16.5865	-14.5894	-12.248	-11.9671	-9.75284	-8.59938	Average		0.49946	0.10762	-1.72047	-3.79478	-4.49765	-5.52911	-6.48	-7.14055	-6.96572	-5.48315	Average		-9.96598	-19.4125	-22.0736	-21.3221	-21.3105	-20.6036	-20.5401	-17.0704	-16.3528	-12.886	Average		0.49107	-0.99615	-1.40965	-7.11055	-9.52404	-13.3614	-11.2044	-13.0472	-13.7278	-10.1156	Average
% Water Intake Change	Days	1	2	3	4	5	6	7	8	9	10		Days	1	2	3	4	5	6	7	8	9	10		Days	1	2	3	4	5	6	7	8	9	10		Days	1	2	3	4	5	6	7	8	9	10
		-9.00486	-10.3271	-15.5161										1.0671	-2.30622	-6.36731	-11.6979	-10.3801								-7.88406	-10.375	-30.4938										-5.82511	-4.78816	-4.82487	-15.2212
		-2.86237	-3.54878	-13.4684	-24.5787									6.91428	5.01239	-3.19028	-1.80198	-1.74903	-8.1804	-9.86809	-6.12694	-3.8009	-11.919			-3.14742	-21.5395	-25.4541	-22.0999									-0.767972	2.16398	-0.849403	-7.84341	-3.45016	-9.13649	-9.08459	-16.275	-22.0369	-10.1274
		-2.29375	-13.8256	-14.8887	-18.4137	-22.0582	-23.6527	-17.129	-7.27724	-8.99986	-12.5721			-0.612258	3.87632	1.56012	-4.83106	-5.73004	-11.3283	-3.25398	-2.8022	-11.2942	-3.79127			-5.80896	-23.6915	-16.5065	-22.9065	-22.6828								0.968841	-3.09195	0.577995	-6.18823	-13.6919	-16.0827	-12.0359	-18.3911	-15.5105	-22.708
		-4.51805	-16.281	-10.9816	-17.7441	-19.7383	-17.2123	-17.896	-16.8663	-8.45351	-9.88922			-1.06733	-1.83891	-3.93822	1.51589	-7.47038	-6.26609	-4.5951	-2.63723	-8.08396	1.15765			-8.77737	-18.5962	-21.6473	-16.1689	-20.3257	-20.6239	-14.7683	-12.6749	-14.3179	-16.8152			-4.47994	-9.176	2.68575	-1.70585	-12.353	-8.50329	-11.413	-23.8672	-19.2263	-11.7651
		-14.2437	-6.37377	-4.42732	-15.057	-18.4883	-18.9064	-20.4158	-14.3287	-8.28352	-9.74355			-1.55695	0.39761	4.0658	-3.66244	0.870673	-5.44218	-9.24934	-9.01518	-0.930444	-0.286276			-14.4962	-16.7685	-23.6064	-20.933	-27.2167	-15.7012	-17.3017	-15.3191	-12.787	-19.6569			-2.95508	-0.537367	-9.98673	-5.38771	-5.31212	-12.1981	-5.83554	-10.4128	-12.6024	-10.2308
		-11.9402	-12.8209	-9.12635	-11.7635	-23.1142	-16.774	-11.6194	-12.8567	-10.871	-6.32117			-0.827084	-4.9916	1.6204	-3.08202	-5.87757	-15.8851	-5.26869	-11.697	-3.95582	-9.13454			-14.4941	-13.7316	-25.5163	-17.5003	-23.6746	-20.7923	-10.0638	-16.7054	-14.7491	-13.2385			5.91825	-1.99697	-6.09864	-3.45066	-6.05461	-20.1477	-8.4017	-15.6745	-20.1234	-10.3784
		-7.47716	-10.5295	-11.4014	-17.5114	-20.8498	-19.1363	-16.765	-12.8322	-9.15197	-9.63151	Average		0.65296	0.02493	-1.04158	-3.92658	-5.05608	-9.4204	-6.44704	-6.45571	-5.61307	-4.79468	Average		-9.10136	-17.4504	-23.8707	-19.9217	-23.475	-19.0391	-14.0446	-14.8998	-13.9513	-16.5702	Average		-1.19017	-2.90441	-3.08265	-6.63285	-8.17235	-13.2137	-9.35416	-16.9241	-17.8999	-13.0419	Average
% Motility Change	Days	1	2	3	4	5	6	7	8	9	10		Days	1	2	3	4	5	6	7	8	9	10		Days	1	2	3	4	5	6	7	8	9	10		Days	1	2	3	4	5	6	7	8	9	10
		-16.5324	-15.3721	-29.1944										-1.29492	3.71409	-9.95353	-13.5987	-14.5396								-12.6629	-18.9575	-31.1738										-13.3722	-5.9662	-5.03103	-5.62047
		-14.4023	-21.0504	-27.2111	-30.5379									-0.0506825	-4.95232	-0.268644	2.36004	-11.5389	-9.18996	-9.98895	-5.49005	-14.3004	-10.6943			-12.7714	-40.2959	-34.753	-29.8061									-5.25498	-0.0743144	-4.66606	-4.01122	-1.86047	-3.89521	-9.77976	-14.4146	-15.1584	-13.351
		-12.0335	-0.787382	-18.7829	-21.8119	-28.1585	-33.802	-15.6979	-16.1386	-17.3723	-20.5222			-0.134936	-10.405	0.0763794	-4.05146	-3.61841	-12.9068	-15.9277	-17.1264	-7.3338	-2.13366			-15.1114	-11.702	-33.379	-31.8136	-23.2224								-2.86168	2.29902	-2.37571	-11.4029	-5.40252	-10.2636	-15.2074	-19.7979	-21.5548	-14.192
		-10.1159	-4.25221	-25.3369	-26.034	-37.4442	-15.1294	-19.6461	-19.012	-19.3268	-1.58666			-1.36389	1.60193	-3.83068	0.327305	-12.1409	-12.7715	-7.43547	-12.5794	-4.64897	-7.21008			-1.05163	-8.89801	-12.4662	-17.6879	-27.5858	-17.6075	-26.6457	-25.3626	-22.5093	-17.5398			0.674685	-1.46746	6.82436	1.88002	-9.61878	-8.78787	-12.1054	-14.0214	-18.785	-11.1649
		-9.67548	-20.6832	-28.3675	-22.7264	-21.9371	-26.5472	-24.1509	-25.3533	-15.5445	-5.66851			-4.17814	-6.73446	0.971959	-4.36046	-10.1108	-21.8457	-8.53759	-12.6408	-7.20788	-11.1662			-2.0516	-16.0996	-16.2295	-29.4059	-28.6201	-30.7054	-25.3974	-33.3819	-30.7502	-22.8713			-0.156084	-2.50679	-3.12761	-5.33047	-3.70111	-15.0178	-14.3101	-18.964	-11.7899	-18.6726
		-3.05046	-23.3476	-23.0776	-27.623	-33.9294	-21.0817	-18.946	-7.30691	-4.84491	-12.5058			-4.38397	-6.72327	0.525775	5.18234	-6.74082	-15.5358	-7.6161	-13.4014	-15.9291	-7.94512			-17.281	-14.6266	-20.4108	-38.5059	-36.5104	-29.827	-34.8893	-18.6712	-18.7891	-16.7314			-3.08436	10.3547	4.26335	-1.65094	-13.3007	-8.52724	-20.844	-6.00812	-18.5492	-13.3355
		-10.9683	-14.2488	-25.3284	-25.7466	-30.3673	-24.1401	-19.6102	-16.9527	-14.2721	-10.0708	Average		-1.90109	-3.9165	-2.07979	-2.35683	-9.78157	-14.4499	-9.90117	-12.2476	-9.88402	-7.82988	Average		-10.155	-18.4299	-24.7354	-29.4439	-28.9847	-26.0466	-28.9775	-25.8052	-24.0162	-19.0475	Average		-4.0091	0.43983	-0.68545	-4.35599	-6.77671	-9.29834	-14.4493	-14.6412	-17.1675	-14.1432	Average
% Body Weight Change	Days	1	2	3	4	5	6	7	8	9	10		Days	1	2	3	4	5	6	7	8	9	10		Days	1	2	3	4	5	6	7	8	9	10		Days	1	2	3	4	5	6	7	8	9	10
		-1.58949	-7.46806	-8.0411										-1.04478	-0.250194	-4.91292	-3.61378	-8.57272								-2.59078	-2.97819	-11.5288										2.58485	0.438728	-1.4307	-6.40165
		-1.79039	-0.937905	-8.23986	-14.7968									2.83748	-1.73362	-1.49445	-5.14491	-5.22882	-8.42058	-5.15642	-8.13201	-5.75151	-8.45754			-4.68247	-5.83377	-6.92099	-17.4698									0.231717	-1.14402	-1.75257	1.25452	-4.75894	-5.04792	-12.1248	-11.9992	-7.50791	-6.37686
		-3.71674	-5.37734	-8.52604	-12.4731	-13.0574	-9.41631	-7.92185	-7.17813	-9.13137	-11.1887			-1.01414	-0.615766	0.106378	-2.78148	-2.65723	-5.21055	-7.00464	-4.71708	-8.92259	-4.82259			-3.79866	-3.73333	-5.44977	-19.5415	-17.2794								-0.639166	1.552	-3.54408	-0.78901	0.3303	-8.23226	-7.71966	-7.2555	-10.4775	-5.2469
		-2.45391	-4.65782	-7.76817	-10.2651	-15.18	-10.2828	-13.1264	-9.26644	-6.11167	-5.80019			1.04243	-3.59873	-1.83265	-3.34322	-6.97255	-5.21523	-10.3277	-8.45959	-5.99162	-1.46078			-3.23486	-6.81361	-8.90071	-11.3749	-14.7375	-12.1633	-11.14	-9.64997	-10.6417	-7.04911			2.6274	-0.986821	-2.17918	1.82039	-1.95809	-7.58984	-10.8859	-7.09215	-7.26659	-5.67814
		-1.27864	-0.0749422	-2.5264	-11.3707	-10.7329	-11.3296	-8.10115	-8.00388	-8.66953	-5.63853			-0.488519	-1.08351	-1.92369	0.574266	-0.173955	-3.272	-2.47594	-4.94105	-6.32237	-9.79637			-2.16165	-8.81399	-9.4722	-12.5277	-13.1257	-13.1081	-15.6127	-15.3048	-7.78199	-7.16039			3.77534	0.713318	-3.50078	-0.254052	-2.53841	-9.39065	-5.85617	-10.6137	-5.63229	-8.0378
		-0.249175	-3.29981	-6.72934	-12.0358	-9.16521	-7.07566	-5.99656	-9.86882	-5.80931	-8.83004			-0.916014	-1.47589	-2.56079	-3.14511	-6.97901	-6.76198	-6.2087	-3.88423	-6.56256	-6.77927			-5.52902	-8.1892	-7.0009	-13.4813	-10.9748	-15.3017	-13.745	-12.4859	-10.0872	-11.3163			2.48775	-0.627265	0.537202	-5.93034	-9.78485	-9.05078	-8.433	-7.50437	-4.96887	-5.4065
		-1.84639	-3.63598	-6.97182	-12.1883	-12.0339	-9.5261	-8.78648	-8.57932	-7.43047	-7.86437	Average		0.06941	-1.45962	-2.10302	-2.90904	-5.09738	-5.77607	-6.23468	-6.02679	-6.71013	-6.26331	Average		-3.66624	-6.06035	-8.21223	-14.8791	-14.0294	-13.5244	-13.4992	-12.4802	-9.50362	-8.50859	Average		1.84465	-0.00901	-1.97835	-1.71669	-3.742	-7.86229	-9.00391	-8.89299	-7.17063	-6.14924	Average
% Survival Rate	Days	flox-Ptger3, EID50 105	Phox2b-Cre; flox-Ptger3, EID50 105	flox-Ptger3, EID50 105.5	Phox2b-Cre; flox-Ptger3, EID50 105.5
	1	100	100	100	100
	2	100	100	100	100
	3	100	100	100	100
	4	83.3	100	83.3	100
	5	66.7	100	66.7	83.3
	6	66.7	83.3	50	83.3
	7	66.7	83.3	50	83.3
	8	66.7	83.3	50	83.3
	9	66.7	83.3	50	83.3
	10	66.7	83.3	50	83.3
