# Supplementary material for: An airway-to-brain sensory pathway mediates influenza-induced sickness
Source: Nature. 2023 Mar 8;615(7953):660–7. doi: 10.1038/s41586-023-05796-0 (PMC10033449; doi:10.1038/s41586-023-05796-0)
Supplement: Supplementary file 14 — Source Data Extended Data Fig. 8 [file 41586_2023_5796_MOESM14_ESM.xlsx]

## Sheet: ED FIg. 8a
	flox-Ptger3																						Piezo2-ires-Cre; flox-Ptger3
% Water Intake Change	Days	1	2	3	4	5	6	7	8	9	10	11	12	13	14	15	16	17	18	19	20		Days	1	2	3	4	5	6	7	8	9	10	11	12	13	14	15	16	17	18	19	20
		-11.8774	-37.3016	-28.4704																				-14.5362	-29.1926
		-15.6396	-3.49751	-31.2404	-37.0576																			-12.7911	-24.3915	-33.3608
		-16.533	-29.0481	-22.5607	-35.2529																			-27.9831	-31.0915	-19.2146
		-12.9069	-10.2331	-27.1394	-36.7889																			-19.5668	-17.9325	-23.5952	-51.8365
		-2.33907	-30.2308	-26.6158	-26.6691	-14.9507	-20.6798																	-4.81619	-28.3323	-21.6489	-32.3877	-20.6871
		-10.7015	-17.8363	-35.388	-38.7629	-24.632	-33.8671	-19.9232	-24.213	-25.651	-17.7823	-4.48835	-11.8538	-7.49787	-7.01491	0.996259	4.98402	6.74734	-1.92315	6.3395	6.05399			-10.7405	-30.9392	-27.7168	-31.1365	-20.3625	-14.79
		-25.8677	-16.699	-23.5319	-20.801	-30.6984	-29.0609	-24.8364	-18.7794	-10.3569	-6.5675	-14.597	-8.64057	-9.55263	-3.91806	5.34521	-2.14313	0.693918	-4.28196	1.62381	-1.35766			-20.0742	-15.3982	-18.7815	-29.122	-19.5491	-15.947	-23.1756	-8.91909	-10.3265	-7.70566	-9.85037	-8.40354	-5.16095	0.13329	-2.55533	1.00915	-6.08803	1.09489	5.25177	4.33694
		-21.5627	-18.0554	-28.6145	-14.1634	-28.4155	-11.7693	-12.8758	-9.00315	-6.36217	-9.98157	-10.3781	-5.43802	-1.19637	4.66306	-5.26483	-6.41239	-4.7898	6.10266	-5.59706	-5.85126			-4.2121	-20.3518	-20.7942	-29.6456	-31.1258	-28.903	-13.3954	-14.9138	-7.35232	-10.4779	-7.54909	-5.1586	-0.17425	0.83071	2.38665	-5.89077	3.66803	-3.84709	-1.64815	-5.41912
		-14.6785	-20.3627	-27.9451	-29.928	-24.6741	-23.8443	-19.2118	-17.3319	-14.1234	-11.4438	-9.82115	-8.64412	-6.08229	-2.08997	0.35888	-1.1905	0.88382	-0.03415	0.78875	-0.38498	Average		-14.34	-24.7037	-23.5874	-34.8257	-22.9311	-19.88	-18.2855	-11.9164	-8.83941	-9.09177	-8.69973	-6.78107	-2.6676	0.482	-0.08434	-2.44081	-1.21	-1.3761	1.80181	-0.54109	Average
	flox-Ptger3																						Phox2b-Cre; flox-Ptger3
% Water Intake Change	Days	1	2	3	4	5	6	7	8	9	10	11	12	13	14	15	16	17	18	19	20		Days	1	2	3	4	5	6	7	8	9	10	11	12	13	14	15	16	17	18	19	20
		-25.628	-24.7104	-24.3372																				-13.0172	6.98208	-7.67337	-13.9742
		-18.1164	-13.5205	-16.9045																				-8.33369	-3.90998	-9.99611	4.10351	-2.28518	-22.2677	-31.8745
		-17.6304	-2.76805	-7.14218	-6.79696																			-6.52183	-3.27184	-7.75226	7.27966	-10.1304	-22.358	-12.3256	-19.9879	-23.2591	-7.88329	-23.4958	-27.538
		-4.72121	-24.7222	-27.5835	-22.9462																			11.7772	8.74713	1.27664	12.9791	-13.3847	-11.5108	-23.0965	-28.2317	-14.0078	-29.0717	-7.07301	-10.6043	-17.3572	-12.2366	-9.04163	3.08982	-5.21084	-0.986989	0.757101	2.31139
		-7.73983	-27.3255	-13.483	-19.0103	-24.7918	-33.1206																	3.04841	4.22818	10.3225	-15.9655	-17.3103	-16.7828	-12.775	-14.4491	-25.0328	-12.4203	-10.7301	-8.35129	-6.96787	2.33141	-0.7264	-7.69388	2.61486	-6.72181	-10.5038	-9.80109
		1.24776	-14.954	-6.89531	-31.5095	-29.5061	-42.2165	-31.9397	-24.0766															10.2562	-12.2681	7.05808	-8.56349	-18.5564	-4.55694	-4.96619	-18.2643	-16.9896	-11.8731	-9.42037	-6.52942	-5.51902	-3.11073	3.21975	-6.67102	-9.15307	-13.4781	-6.81417	-3.94075
		-14.3728	-21.6735	-20.2044	-34.894	-18.5615	-35.4054	-20.5323	-21.5648	-12.9535	-9.51369	-5.5317	-3.63032	-12.1861	-5.2222	-12.02	1.90691	-5.99198	-2.29869	3.16963	-5.19052
		-28.5328	3.98078	-15.7144	-27.1179	-28.6153	-18.9928	-25.8806	-15.2786	-18.6383	-15.513	-14.4548	-12.214	-2.52837	-11.9969	-4.9724	-5.83693	1.64474	-10.3865	-1.77645	2.97608
		-14.4367	-15.7117	-16.5331	-23.7125	-25.3687	-32.4338	-26.1176	-20.3067	-15.7959	-12.5133	-9.99324	-7.92216	-7.35723	-8.60956	-8.49618	-1.96501	-2.17362	-6.34259	0.69659	-1.10722	Average		-0.46515	0.08458	-1.12742	-2.35683	-12.3334	-15.4952	-17.0075	-20.2333	-19.8223	-15.3121	-12.6798	-13.2558	-9.94803	-4.33864	-2.18276	-3.75836	-3.91635	-7.06229	-5.5203	-3.81015	Average
	flox-Ptger3																						Pdyn-ires-Cre; flox-Ptger3
% Water Intake Change	Days	1	2	3	4	5	6	7	8	9	10	11	12	13	14	15	16	17	18	19	20		Days	1	2	3	4	5	6	7	8	9	10	11	12	13	14	15	16	17	18	19	20
		6.70294	-9.02723	-34.2604																				3.89236	-19.0011	-38.657
		-26.8755	-19.1515	-12.6452	-26.9																			-16.1909	-16.1586	-18.6355	-7.10897	-45.212	-37.146
		-10.0953	-24.8796	-4.30029	-41.1779																			-15.2345	-28.9442	-6.76375	-26.9464	-34.5106	-32.349
		-7.20697	-5.08533	-4.91534	-16.4312	-22.989	-36.9275	-23.7694																12.2971	-17.0407	-17.1061	-19.9924	-33.5506	-39.5891	-33.7863	-21.5949
		2.1218	-18.5021	-17.0289	-32.012	-28.7649	-18.596	-26.794	-26.2573	-11.082	-10.5211	-3.59502	-6.55144	-10.003	-4.09503	2.4175	-4.23907	-9.18679	-1.38712	-0.3515	-3.94875			-6.1491	-8.5758	-29.5793	-14.0244	-30.637	-35.3241	-40.0612	-11.71	-20.1494	-19.0859	-11.9686	-7.60595	-10.3666	-9.57468	-8.30663	-3.17859	3.02243	0.00369	2.00899	5.6512
		-1.22386	8.62516	-15.3887	-18.7959	-14.19	-21.8597	-31.48	-19.0028	-6.98452	-16.753	-11.5819	1.132	-4.72032	1.96069	-4.2351	-12.1591	-1.63575	6.83768	-8.4877	-10.9909			-6.28397	-17.2703	-18.87	-21.2529	-26.6432	-25.8487	-24.3736	-19.6712	-12.5743	-11.0013	-19.0854	1.88441	-19.6271	-4.81304	-14.7152	-11.3182	-4.13473	-8.40367	-5.19153	1.31964
		-6.09614	-11.3368	-14.7565	-27.0634	-21.9813	-25.7944	-27.3478	-22.6301	-9.03326	-13.6371	-7.58844	-2.70972	-7.36164	-1.06717	-0.9088	-8.19907	-5.41127	2.72528	-4.4196	-7.46983	Average		-4.61151	-17.8318	-21.6019	-17.865	-34.1107	-34.0514	-32.7404	-17.6587	-16.3619	-15.0436	-15.527	-2.86077	-14.9968	-7.19386	-11.5109	-7.24841	-0.55615	-4.19999	-1.59127	3.48542	Average
	flox-Ptger3																						Oxtr-ires-Cre; flox-Ptger3
% Water Intake Change	Days	1	2	3	4	5	6	7	8	9	10	11	12	13	14	15	16	17	18	19	20		Days	1	2	3	4	5	6	7	8	9	10	11	12	13	14	15	16	17	18	19	20
		-31.5252	-29.9115																					-14.9923	-25.5341	-12.4794	-25.7529
		4.46986	-13.8994	-18.3691	-20.1627																			-8.54014	-17.0136	-20.8296	-4.25085	-35.1247
		-2.24789	-11.8153	-21.0228	-31.5928																			-11.7135	-4.92122	-1.71123	-35.5641	-44.2484
		-21.8464	-10.8374	-15.0712	-29.5911	-36.6768	-26.8234																	-22.9864	-9.17547	-42.8174	-42.7294	-26.1343	-42.2778	-28.9108
		-26.2243	-21.887	-25.6383	-21.4308	-37.2212	-34.6599	-27.1785	-20.1839	-15.7921	-13.7264	-18.0145	-6.76865	-15.8347	-10.6055	-7.95881	-1.08013	-5.32214	-3.89702	7.8124	-2.63466			-15.6354	-1.81065	-27.4801	-17.0679	-25.0356	-41.1741	-27.9006	-20.6434	-12.0309	-8.10148	-16.1418	-8.16725	-11.7198	-15.358	-9.21796	-8.8419	-0.37683	-7.44446	1.55081	-2.64875
		-8.68815	-7.75866	-27.0181	-35.4799	-25.5601	-38.4558	-23.6854	-27.067	-22.9745	-20.2746	-11.338	-16.2791	-8.12113	-5.44093	-0.52199	1.26081	4.0287	2.15608	-1.59998	4.96846			11.965	-29.5119	-20.2374	-21.9344	-34.9714	-24.9197	-43.5642	-30.6882	-20.9	-14.1962	-13.0619	-18.9084	-17.267	-5.70893	-0.0347	-0.22692	7.23879	-2.72772	-7.57909	-10.7385
		-14.3437	-16.0182	-21.4239	-27.6515	-33.1527	-33.3131	-25.432	-23.6254	-19.3833	-17.0005	-14.6763	-11.5239	-11.9779	-8.02323	-4.2404	0.09034	-0.64672	-0.87047	3.10621	1.1669	Average		-10.3171	-14.6612	-20.9259	-24.5499	-33.1029	-36.1239	-33.4585	-25.6658	-16.4655	-11.1489	-14.6018	-13.5378	-14.4934	-10.5335	-4.62633	-4.53441	3.43098	-5.08609	-3.01414	-6.6936	Average
	flox-Ptger3																						Gabra1-ires-Cre; flox-Ptger3
% Water Intake Change	Days	1	2	3	4	5	6	7	8	9	10	11	12	13	14	15	16	17	18	19	20		Days	1	2	3	4	5	6	7	8	9	10	11	12	13	14	15	16	17	18	19	20
		-6.76505	-18.9482	-21.2125																				-23.5955	4.06165	5.53473	-4.50787
		-8.53852	-13.7569	-24.3699																				8.72701	-7.69658	13.5457	-21.5246	-22.33	-27.9259
		-27.7612	-29.7087	-2.32426	-36.4164																			-4.39359	7.56762	-7.99597	9.01183	-12.7578	-17.1008
		-15.7782	-14.2667	-38.0249	-28.7102																			6.55009	8.12623	-23.5577	-6.38979	-10.5402	-22.5934	-23.8657	-4.13904
		-22.084	-18.4009	-27.403	-30.5768	-33.7329																		-3.70219	-9.75209	-1.17208	-13.3326	-5.331	-8.25539	-6.70161	-14.3572	-21.3349	-27.3016	-11.7193	-28.4375	-28.7616	-13.5462	-8.05262	-5.95895	-8.52095	-11.5279	-0.630926	-16.1707
		-15.9982	-4.86714	-6.35819	-18.2399	-32.9403																		3.33817	-10.027	-13.2071	-10.3281	-10.6374	-2.81494	-13.4118	-34.7891	-18.0094	-22.4362	-33.4377	-9.37471	-8.69004	-6.47619	-18.171	-19.5773	-14.9032	4.95912	-14.7744	-8.49676
		-12.0412	-24.7259	-20.9954	-20.0287	-39.7024	-35.6425																	2.60502	-2.25233	5.91805	-9.67228	-11.7107	-7.81497	-3.95257	-14.4635	-20.9744	-6.0716	-18.8968	-2.30564	-7.39304	1.40516	-3.96116	-14.8406	-8.58882	-5.94907	6.20646	2.00976
		-13.7714	-4.08755	-16.68	-25.6156	-15.6543	-29.2773	-29.5378	-41.3136	-33.8252	-35.5104	-29.1722	-23.1336	-4.34047	0.0894848	-13.0765	-13.492	9.03371	-1.70619	4.88347	6.1888			-1.0713	-12.9877	-19.3711	11.1154	-12.0261	-8.94774	-30.9257	-20.0501	-24.0037	-23.0339	-13.746	-6.68117	-6.18148	-24.3865	-21.5332	5.08662	5.54238	9.72912	-6.86088	-15.1052
		-2.58937	-6.09228	-22.3605	-28.1083	-42.6058	-41.0251	-32.7741	-27.6953	-34.7786	-21.9169	-12.9342	-9.9079	-10.9163	-8.77832	3.64951	-8.62827	-4.77642	1.85544	5.21906	-2.28201			0.0580642	8.6791	20.1752	-4.10745	-1.27094	-0.507905	-16.6301	-21.1725	-2.4113	-19.383	-7.47383	-12.9168	-0.59216	-3.20192	3.68247	-2.04138	-6.35962	4.7687	-16.9425	10.0315
		-7.80567	-13.3954	-19.9327	-24.6855	-26.6961	-31.2103	-45.6246	-26.0549	-19.9574	-19.8446	-16.1426	-10.4243	-21.9285	-16.3732	-1.20333	1.51223	-7.67293	12.3679	-10.1581	-8.96782			9.62116	-10.4447	-12.9575	-10.5711	0.554667	-0.905125	-8.65041	-7.619	-21.2613	-3.19524	-20.0989	-21.8393	-20.9995	-17.7297	-10.3532	-10.5679	15.7606	-10.7106	6.94509	2.87118
		-13.3133	-14.825	-19.9661	-26.5477	-31.8886	-34.2888	-35.9788	-31.6879	-29.5204	-25.7573	-19.4163	-14.4886	-12.3951	-8.354	-3.54344	-6.86936	-1.13855	4.1724	-0.01852	-1.68701	Average		-0.18631	-2.47258	-3.30878	-6.03066	-9.56105	-10.7629	-14.8768	-16.6558	-17.9992	-16.9036	-17.5621	-13.5925	-12.103	-10.6559	-9.73144	-7.98326	-2.84493	-1.45511	-4.34285	-4.14336	Average

## Sheet: ED Fig. 8c
	flox-Ptger3																						Trpv1-Cre; flox-Ptger3
% Food Intake Change	Days	1	2	3	4	5	6	7	8	9	10	11	12	13	14	15	16	17	18	19	20		Days	1	2	3	4	5	6	7	8	9	10	11	12	13	14	15	16	17	18	19	20
		-16.0178	-13.894	-24.0396																				-9.44863	-14.7604	-20.6489	-45.9816
		-22.3119	-13.5114	-17.1791	-42.5191																			-7.32026	-15.1759	-28.6957	-33.3236	-31.5104
		-10.6826	-14.0092	-36.1953	-32.9507	-43.0073																		-10.3402	-14.7701	-21.0257	-35.2056	-29.694
		-3.71961	-15.4274	-26.4872	-31.5726	-34.3565	-35.3829																	-1.99779	-20.1157	-40.5192	-34.0657	-27.3443	-34.5414
		-20.9122	-15.9563	-19.7269	-27.2023	-23.9649	-28.7148	-27.7254	-21.1202	-16.7224	-14.0319	-6.66623	-8.47876	-7.00651	-4.95383	-5.05947	0.22918	0.27545	2.50445	-5.30023	-3.89909			-25.6666	-24.4177	-31.5263	-33.3611	-29.4759	-30.6007	-36.8589	-25.3391	-22.4862	-23.6541	-17.8159	-7.99261	-10.3809	-5.28015	-3.26757	-5.38687	2.06214	0.14725	0.24045	1.72483
		-7.68656	-12.4984	-27.0672	-34.7691	-32.4506	-26.3546	-30.8558	-27.4038	-12.9534	-10.165	-13.2527	-11.225	-3.95751	-10.9168	-10.4946	-4.54266	-6.68339	-4.53807	-0.78975	0.94891			-18.0721	-22.1698	-24.0442	-28.6544	-28.3516	-36.9903	-41.609	-28.5479	-24.6185	-15.6215	-10.6843	-12.5433	-6.52339	-3.05871	-8.00473	0.10121	-3.60918	-2.36847	-6.88579	-3.58137
		-13.5551	-14.2161	-25.1159	-33.8028	-33.4448	-30.1508	-29.2906	-24.262	-14.8379	-12.0985	-9.95949	-9.85188	-5.48201	-7.93533	-7.77703	-2.15674	-3.20397	-1.01681	-3.04499	-1.47509	Average		-12.1409	-18.5683	-27.7433	-35.0986	-29.2753	-34.0441	-39.2339	-26.9435	-23.5523	-19.6378	-14.2501	-10.268	-8.45213	-4.16943	-5.63615	-2.64283	-0.77352	-1.11061	-3.32267	-0.92827	Average
% Water Intake Change	Days	1	2	3	4	5	6	7	8	9	10	11	12	13	14	15	16	17	18	19	20		Days	1	2	3	4	5	6	7	8	9	10	11	12	13	14	15	16	17	18	19	20
		-6.29966	-31.3402	-23.5262																				-24.3582	-25.818	-28.4642	-32.8156
		-25.1374	-9.99744	-14.5813	-28.6073																			-5.22946	-18.0823	-20.1696	-20.512	-18.584
		-22.9219	-9.31906	-13.8469	-25.7485	-36.2775																		-16.4478	-17.549	-21.0808	-31.2928	-25.9228
		-18.6123	-3.19277	-32.1917	-24.1345	-29.2489	-25.6062																	-21.746	-19.9114	-24.8368	-21.6891	-29.2856	-36.1662
		-2.49736	-11.7402	-16.1657	-8.46989	-23.7584	-29.7295	-27.0999	-20.0692	-8.13728	-16.5956	-14.0199	-8.5433	-8.94204	-4.61349	-2.89004	-5.16973	-4.56365	-6.44996	-5.88333	-3.11391			-8.353	-16.3683	-39.6593	-33.396	-34.6676	-31.5112	-28.6173	-25.0796	-14.5778	-12.8935	-11.8392	-5.15812	-9.82359	-9.03351	-7.88083	-5.57239	3.20051	-5.95991	0.41586	-0.40287
		-8.8119	-8.96796	-8.26109	-21.9739	-21.8441	-41.1398	-24.6139	-14.8147	-10.2348	-12.3638	-8.03302	-14.2267	-5.6594	-8.66921	-7.54264	0.75027	0.98739	-0.22516	0.25287	1.92825			-25.9106	-25.3648	-14.7573	-31.6327	-26.6453	-34.5897	-21.4999	-21.0281	-20.1529	-6.8089	-6.72234	-12.6485	-2.56303	-6.27187	-3.47227	0.56725	-1.95665	0.44745	-4.78466	1.92869
		-14.0467	-12.4263	-18.0955	-21.7868	-27.7822	-32.1585	-25.8569	-17.442	-9.18602	-14.4797	-11.0264	-11.385	-7.30072	-6.64135	-5.21634	-2.20973	-1.78813	-3.33756	-2.81523	-0.59283	Average		-17.0075	-20.5157	-24.828	-28.5564	-27.0211	-34.089	-25.0586	-23.0538	-17.3653	-9.85122	-9.28076	-8.9033	-6.19331	-7.65269	-5.67655	-2.50257	0.62193	-2.75623	-2.1844	0.76291	Average
% Motility Change	Days	1	2	3	4	5	6	7	8	9	10	11	12	13	14	15	16	17	18	19	20		Days	1	2	3	4	5	6	7	8	9	10	11	12	13	14	15	16	17	18	19	20
		-16.2172	-29.0979	-40.2283																				-22.4739	-29.177	-25.1624	-34.2918
		-26.7798	-28.2283	-34.5258	-32.8785																			-24.6962	-34.2666	-37.9565	-41.4227	-38.7619
		-21.9145	-48.4329	-23.4513	-46.9816	-28.9201																		-23.4956	-43.3335	-40.0225	-37.2749	-42.2424
		-9.6005	-32.4232	-21.8507	-41.5677	-25.3982	-30.5826																	-28.0645	-27.4455	-41.8698	-47.8512	-34.7561	-36.0259
		-19.577	-21.3824	-30.9196	-28.5277	-34.5397	-26.8968	-26.1536	-30.4236	-14.8319	-11.2826	-17.9634	-18.2356	-20.6428	-17.0036	-22.3179	-20.2425	-18.5477	-13.2473	-7.02818	-18.9102			-21.7736	-33.7566	-32.8271	-44.2653	-26.3502	-33.692	-26.3682	-28.9501	-24.7723	-18.8596	-18.5138	-14.7274	-12.9228	-9.68703	-16.1935	-9.01634	-15.5125	-10.4493	-12.4087	-7.10614
		-12.6263	-38.156	-29.9594	-32.568	-28.2897	-37.0809	-20.0013	-34.0946	-10.7598	-18.337	-22.6806	-10.9462	-13.4955	-9.12078	-19.2786	-14.3926	-10.7505	-9.00387	-13.5765	-13.7415			-20.5753	-28.4852	-42.1754	-34.8898	-31.8293	-26.6315	-32.3302	-35.2891	-28.7061	-15.9008	-23.3316	-20.4433	-17.7618	-15.8649	-11.4909	-12.4879	-9.69074	-15.8761	-17.0076	-12.8556
		-17.7859	-32.9534	-30.1558	-36.5047	-29.2869	-31.5201	-23.0775	-32.2591	-12.7958	-14.8098	-20.322	-14.5909	-17.0692	-13.0622	-20.7982	-17.3176	-14.6491	-11.1256	-10.3023	-16.3259	Average		-23.5132	-32.7441	-36.6689	-39.9993	-34.788	-32.1165	-29.3492	-32.1196	-26.7392	-17.3802	-20.9227	-17.5853	-15.3423	-12.7759	-13.8422	-10.7521	-12.6016	-13.1627	-14.7081	-9.98087	Average
% Body Weight Change	Days	1	2	3	4	5	6	7	8	9	10	11	12	13	14	15	16	17	18	19	20		Days	1	2	3	4	5	6	7	8	9	10	11	12	13	14	15	16	17	18	19	20
		-4.16734	-10.289	-14.3329																				-6.50966	-5.38225	-10.8403	-13.0583
		-0.918732	-4.848	-10.3667	-16.8177																			-5.2047	-13.5525	-12.0308	-12.6993	-15.9555
		-7.6275	-5.93961	-8.59044	-9.15963	-17.0824																		-0.508044	-8.4312	-10.4756	-10.7774	-13.8474
		0.560505	-0.445331	-1.01008	-6.72317	-19.4378	-17.2686																	-4.90599	-4.93658	-9.3116	-7.85474	-17.8851	-19.1135
		-0.868212	-1.42074	-8.98958	-6.22268	-12.9013	-11.5772	-15.6793	-13.8858	-6.05511	-6.09671	-3.92093	-4.53424	-5.02987	-2.65009	-0.49854	1.10815	0.80631	2.95853	5.99246	6.46776			-3.8718	-5.96811	-9.11576	-5.67026	-11.8002	-12.5822	-17.5426	-16.9328	-9.8956	-10.8543	-5.90722	-7.15262	-1.15838	-0.8504	-1.98993	1.61036	2.70347	3.45614	2.72239	4.04139
		-3.3304	-8.84422	-14.2175	-14.6675	-17.0836	-14.9379	-12.3404	-10.2999	-10.6818	-8.87465	-5.54687	-1.82026	-0.64453	-0.09983	-1.81984	-0.54977	2.91333	4.65491	3.7813	4.63888			-6.40056	-5.57672	-10.3166	-7.20462	-12.1596	-16.5133	-14.0632	-13.9102	-13.1119	-7.46494	-8.00098	-4.54868	-5.02496	-2.62994	0.13511	0.06628	0.70183	2.04326	5.13939	5.73057
		-2.72528	-5.29781	-9.58454	-10.7181	-16.6263	-14.5946	-14.0099	-12.0929	-8.36847	-7.48568	-4.7339	-3.17725	-2.8372	-1.37496	-1.15919	0.27919	1.85982	3.80672	4.88688	5.55332	Average		-4.56679	-7.3079	-10.3484	-9.54411	-14.3296	-16.0697	-15.8029	-15.4215	-11.5037	-9.1596	-6.9541	-5.85065	-3.09167	-1.74017	-0.92741	0.83832	1.70265	2.7497	3.93089	4.88598	Average
% Survival Rate	Days	flox-Ptger3	Trpv1-Cre; flox-Ptger3
	1	100	100
	2	100	100
	3	100	100
	4	83.3	100
	5	66.7	83.3
	6	50	50
	7	33.3	33.3
	8	33.3	33.3
	9	33.3	33.3
	10	33.3	33.3
	11	33.3	33.3
	12	33.3	33.3
	13	33.3	33.3
	14	33.3	33.3
	15	33.3	33.3
	16	33.3	33.3
	17	33.3	33.3
	18	33.3	33.3
	19	33.3	33.3
	20	33.3	33.3
