# Supplementary material for: An airway-to-brain sensory pathway mediates influenza-induced sickness
Source: Nature. 2023 Mar 8;615(7953):660–7. doi: 10.1038/s41586-023-05796-0 (PMC10033449; doi:10.1038/s41586-023-05796-0)
Supplement: Supplementary file 15 — Source Data Extended Data Fig. 9 [file 41586_2023_5796_MOESM15_ESM.xlsx]

## Sheet: ED Fig. 9a
Plasma	flox-Ptger3, vehicle						flox-Ptger3, Influenza A virus						Phox2b-Cre; flox-Ptger3, Influenza A virus						Advillin-CreER; flox-Ptger3, Influenza A virus						Gabra1-ires-Cre; flox-Ptger3, Influenza A virus
Day 0	0.01969	0.023209	0.190799	0.088931	0.128368		0.063874	0.099787	0.060275	0.072772	0.082281		0.434405	0.11381	0.425907	0.497321	0.487367		0.423746	0.134268	0.415696	0.325963	0.53904		0.148639	0.232966	0.402116	0.402842	0.334655
Day 1	0.057856	0.443886	0.097724	0.002967	0.042951		1.84126	2.75169	2.66725	2.5256	2.26261		2.15324	2.81184	2.09869	2.2717	2.34836		2.81948	2.61265	2.2948	2.54987	2.18575		2.2156	2.27997	2.99848	2.95287	2.46893
Day 3	0.45611	0.048154	0.010201	0.007502	0.011183		4.18159	4.21102	3.35365	3.32845	3.63998		3.29069	3.04668	3.39554	3.02523	3.78381		3.12117	3.90383	3.87236	3.04734	3.17991		3.33727	3.34517	3.74804	3.50789	3.84259
Day 5	0.012834	0.000886	0.106406	0.022323	0.500695		4.83864	4.71379	4.85431	4.96943	4.38199		4.22916	4.18982	4.05644	4.6378	4.91449		4.11707	4.51722	4.66721	4.16178	4.33326		4.38309	4.24451	4.89156	4.33921	4.18008
Day 7	0.033542	0.141253	0.646543	0.147108	0.309533		5.8214	5.9283	6.33146	6.09543	6.3521		6.48831	6.31248	6.08345	6.36122	6.44646		6.73562	6.50117	6.49444	7.0956	7.05713		5.69486	5.79945	6.13922	6.49766	5.63028
Day 9	0.15915	0.439812	0.364095	0.051697	0.068035		5.78918	5.79836	5.21105	5.75562	5.91788		5.51827	5.23457	5.89135	5.42989	5.87579		5.28358	5.21068	5.67925	5.08167	5.35146		5.40612	5.59219	5.28447	5.43859	5.09331
Day 11	0.180816	0.055387	0.154756	0.083982	0.150598		4.80248	4.88547	5.10987	4.39675	4.31033		4.556	5.04247	4.32439	4.38662	4.53129		4.69831	4.14206	4.18771	4.29512	4.16932		4.50198	3.87044	4.4047	4.56121	3.86322
BALF	flox-Ptger3, vehicle						flox-Ptger3, Influenza A virus						Phox2b-Cre; flox-Ptger3, Influenza A virus						Advillin-CreER; flox-Ptger3, Influenza A virus						Gabra1-ires-Cre; flox-Ptger3, Influenza A virus
Day 0	0.0365256	0.0915059	0.0561756	0.19893	0.122487		0.188617	0.160469	0.17081	0.183323	0.183681		0.0539034	0.330925	0.240814	0.0567909	0.0368486		0.385501	0.510846	0.224823	0.400613	0.0860177		0.207075	0.434459	0.156635	0.23494	0.127742
Day 1	0.0215156	0.502919	0.0689854	0.0217225	0.0222709		0.678048	1.15295	0.82522	0.832569	1.32966		0.970324	1.46544	0.794981	1.09195	0.897553		1.29001	1.38998	0.287942	1.25915	1.00532		1.24633	1.38288	0.880768	1.0697	1.18262
Day 3	0.0260392	0.0540667	0.0483033	0.194652	0.00688869		1.48291	1.8847	1.6125	1.36236	1.26064		1.62219	1.74118	1.32412	2.07111	1.37599		1.55827	1.4764	1.69141	1.43528	1.51434		1.46615	2.09902	1.49696	1.54538	1.73123
Day 5	0.286125	0.167609	0.0333853	0.190905	0.0697241		2.56731	2.39986	2.45719	2.45359	2.39155		2.688	2.52323	2.60107	2.76116	2.3911		2.03932	1.77508	2.37502	2.4715	2.43342		1.9803	2.49195	2.49105	2.11253	2.36378
Day 7	0.0805995	0.302226	0.108472	0.0821041	0.0481561		2.43258	2.32138	2.43377	2.51199	2.56358		2.80719	2.366	2.96638	2.67587	2.60695		2.43307	2.63103	2.33024	1.98659	2.65272		2.35605	2.03376	2.21174	2.68657	2.54628
Day 9	0.0766118	0.235555	0.41474	0.337183	0.168661		2.52797	2.46828	2.434	2.54387	2.02818		2.28876	2.33594	2.02731	2.61504	2.157		1.72562	2.15755	1.60874	2.47705	2.05239		2.61952	2.10236	2.1116	1.97711	1.92895
Day 11	0.100593	0.215153	0.0655418	0.347822	0.0436398		1.9472	2.10362	2.0615	1.8323	2.36719		2.22096	2.7809	2.01487	2.23762	2.00015		2.28922	1.99395	1.76654	2.34624	1.956		2.40609	1.83988	1.76985	2.04128	1.58369

## Sheet: ED Fig. 9b
Days	flox-Ptger3 (URT)						Days	flox-Ptger3 (LRT)						Days	Gabra1-ires-Cre; flox-Ptger3 (URT)						Days	Gabra1-ires-Cre; flox-Ptger3 (LRT)
1	2.76999	3.17357	2.52001	2.73999	3.10996		1	1.63064	1.45175	1.85497	1.60999	0.70645		1	0.84999	0.61147	0.76054	0.93793	1.02247		1	0.55999	0.66581	0.77073	0.93999	0.80814
3	5.96994	6.50001	5.40999	5.56998	4.63005		3	3.36999	3.35999	3.95999	3.55999	2.80353		3	2.5168	2.19054	3.18999	3.35952	3.77157		3	1.03173	0.96999	1.02752	1.10857	1.08999
5	3.6168	4.02999	3.63002	4.06999	3.52003		5	10.61	8.40999	9.60467	10.2	10.3054		5	2.19843	2.12157	2.19672	2.11357	2.12853		5	3.12572	3.36792	3.3279	2.86683	3.09999
7	1.60997	1.63997	1.50723	1.40999	1.51998		7	6.41156	7.52685	5.71376	6.41187	5.49999		7	0.80753	0.77146	0.80256	0.75745	0.67075		7	5.13052	4.92999	5.3756	5.97083	5.75683
9	0.138928	0.183298	0.221787	0.12309	0.234798		9	1.13083	1.16057	1.46999	1.11256	1.22379		9	0.148983	0.158544	0.159321	0.198322	0.173295		9	4.61258	4.29678	4.31482	4.36789	4.11999
11	0.023986	0.10433	0.198744	0.298723	0.109834		11	0.571224	0.514599	0.27438	0.289736	0.478433		11	0.04025	0.041459	0.051987	0.029348	0.013987		11	2.29999	2.36681	2.27491	2.1072	1.52802
13	0.012983	0.052937	0.073285	0.082399	0.043986		13	0.02114	0.02412	0.02883	0.014957	0.018762		13	0.019873	0.010032	0.048735	0.043379	0.019383		13	0.36589	0.50487	1.05752	0.86893	0.41856
15	0.048235	0.024893	0.037824	0.023876	0.023499		15	0.018763	0.058724	0.023488	0.083499	0.002987		15	0.023985	0.034325	0.013988	0.045237	0.019872		15	0.012938	0.012124	0.034987	0.019238	0.043599

## Sheet: ED Fig. 9c
	IFNgamma								TNFalpha								IL-6
Days	flox-Ptger3			Gabra1-ires-Cre; flox-Ptger3				Days	flox-Ptger3			Gabra1-ires-Cre; flox-Ptger3				Days	flox-Ptger3			Gabra1-ires-Cre; flox-Ptger3
1	260.46	303.045	290.528	10.3983	3.43599	15.3499		1	152.46	142.244	161.46	11.3983	15.8739	14.235		1	403.46	379.239	389.239	22.346	31.3987	42.6599
3	703.55	667.472	745.71	150.346	148.35	141.355		3	375.346	386.424	350.346	98.346	78.2436	83.346		3	1045.24	1254.35	1138.42	145.599	156.235	128.325
5	1195.6	1129.84	1135.48	412.299	434.699	401.399		5	584.235	601.347	624.346	201.436	192.343	203.235		5	1343.44	1638.34	1463.43	365.599	391.235	354.329
7	854.44	839.344	975.195	637.33	681.46	724.699		7	301.325	302.437	421.124	312.24	300.235	324.598		7	1031.46	1284.33	1193.42	673.46	612.123	682.424
9	358.349	459.887	438.675	464.595	481.47	523.35		9	90.235	100.24	85.325	201.35	195.235	192.46		9	461.599	486.234	491.325	537.47	568.235	692.235
11	35.6987	42.7784	36.0957	197.44	201.46	185.239		11	20.4397	25.6987	30.4326	102.46	79.346	89.246		11	174.436	157.239	189.235	248.346	267.346	282.326
13	10.4987	13.011	17.5584	58.5987	51.4599	45.433		13	1.39874	1.09835	2.59874	40.5988	38.4597	34.3299		13	30.4599	47.4358	27.124	90.4924	83.436	79.2341
15	6.43959	4.72593	3.99428	20.4987	10.2395	15.235		15	1.49873	1.32823	3.45978	10.3298	6.2315	4.4357		15	2.45987	3.23949	1.43599	10.4599	3.4326	3.23949
